# Supplementary material for: Coastal lake sediments from Arctic Svalbard suggest colder summers are stormier
Source: Nat Commun. 2024 Nov 11;15:9688. doi: 10.1038/s41467-024-53875-1 (PMC11555044; doi:10.1038/s41467-024-53875-1)
Supplement: Supplementary file 3 — Source Data [file 41467_2024_53875_MOESM3_ESM.xlsx]

## Sheet: Figure 2
Fig. 2: data from 106 cm long record.	PANEL A	Core depth (cm)	Min. 95% age estimate (cal. yrs B.P.)	Max. 95% age estimate (cal. yrs B.P.)	Mean (cal. yrs B.P.)	Age uncertainity (yrs)		PANEL B	Core depth (cm)	SAR (mm/yr)		PANEL C	Grayscale values	Voxel counts		PANEL D	Grayscale values	Voxel counts		PANEL E	Grayscale values	Voxel counts		PANEL F	Grayscale values	Voxel counts
		0	-74	-68	-71	6			0	0.0582766		7-20 cm	97.0918	15029		38.2-45 cm	56.6016	2049		65-71.25 cm	46.584	2728		90.2-105.2 cm	70.7422	3
		0.02	-72	-60	-68	12			0.25	0.0582766			291.275	32992			169.805	3388			139.752	2616			114.227	3
		0.04	-72	-51	-64	21			0.5	0.0582766			485.459	209695			283.008	11756			232.92	3511			157.711	3
		0.06	-71	-41	-61	30			0.75	0.0582766			679.643	502876			396.211	100486			326.088	4817			201.195	11
		0.08	-71	-31	-58	40			1	0.0582766			873.826	584115			509.414	435970			419.256	6451			244.68	18
		0.1	-70	-22	-55	48			1.25	0.0582766			1068.01	488131			622.617	746794			512.424	9015			288.164	27
		0.12	-70	-12	-51	58			1.5	0.0582766			1262.19	395592			735.82	758632			605.592	12256			331.648	44
		0.14	-70	-2	-48	68			1.75	0.0582766			1456.38	330454			849.023	655646			698.76	17105			375.133	84
		0.16	-69	9	-45	78			2	0.0582766			1650.56	280827			962.227	550731			791.928	22377			418.617	115
		0.18	-69	19	-42	88			2.25	0.0582766			1844.74	255462			1075.43	450448			885.096	27534			462.102	160
		0.2	-69	29	-38	98			2.5	0.0582766			2038.93	247103			1188.63	365625			978.264	31403			505.586	235
		0.22	-69	39	-35	108			2.75	0.0582766			2233.11	249105			1301.84	290679			1071.43	33989			549.07	322
		0.24	-68	48	-32	116			3	0.0582766			2427.29	262921			1415.04	223735			1164.6	35462			592.555	441
		0.26	-68	58	-29	126			3.25	0.0582766							1528.24	174839			1257.77	35998			636.039	584
		0.28	-68	68	-25	136			3.5	0.0582766			2621.48	284612			1641.45	139168			1350.94	35754			679.523	837
		0.3	-68	77	-22	145			3.75	0.0582766			2815.66	318507			1754.65	113169			1444.1	34065			723.008	1057
		0.32	-67	87	-19	154			4	0.0582766			3009.85	375359			1867.85	96532			1537.27	33066			766.492	1423
		0.34	-67	97	-16	164			4.25	0.0582766			3204.03	488620			1981.05	86180			1630.44	32618			809.977	1759
		0.36	-67	107	-12	174			4.5	0.0582766			3398.21	795852			2094.26	80651			1723.61	32260			853.461	2225
		0.38	-67	117	-9	184			4.75	0.0582766			3592.4	1917490			2207.46	78465			1816.78	31828			896.945	2616
		0.4	-67	127	-6	194			5	0.0582766			3786.58	6751920			2320.66	78895			1909.94	31640			940.43	2979
		0.42	-66	137	-3	203			5.25	0.0582766			3980.76	16278100			2433.87	80597			2003.11	32091			983.914	3392
		0.44	-66	147	1	213			5.5	0.0582766			4174.95	18097700							2096.28	32279			1027.4	3653
		0.46	-66	157	4	223			5.75	0.0582766			4369.13	13424700			2547.07	84525			2189.45	32876			1070.88	4040
		0.48	-66	167	7	233			6	0.0582766			4563.31	9353620			2660.27	89142			2282.62	34185			1114.37	4413
		0.5	-66	177	10	243			6.25	0.0582766			4757.5	6908730			2773.48	95702			2375.78	35754			1157.85	4642
		0.52	-65	187	13	252			6.5	0.0582766			4951.68	5424880			2886.68	106200			2468.95	38398			1201.34	4889
		0.54	-65	197	17	262			6.75	0.0582766			5145.87	4433960			2999.88	121068							1244.82	5341
		0.56	-65	207	20	272			7	0.0582766			5340.05	3721820			3113.09	146333			2562.12	40577			1288.3	5632
		0.58	-65	217	23	282			7.25	0.0582766			5534.23	3202030			3226.29	199422			2655.29	43711			1331.79	5859
		0.6	-64	227	26	291			7.5	0.0582766			5728.42	2800560			3339.49	309226			2748.46	47551			1375.27	6093
		0.62	-64	237	30	301			7.75	0.0582766			5922.6	2467610			3452.7	540204			2841.62	51461			1418.76	6442
		0.64	-64	247	33	311			8	0.0582766			6116.78	2162080			3565.9	1119750			2934.79	55973			1462.24	6808
		0.66	-64	257	36	321			8.25	0.0582766			6310.97	1872450			3679.1	2139110			3027.96	60861			1505.73	6974
		0.68	-63	267	39	330			8.5	0.0582766			6505.15	1571620			3792.3	3054230			3121.13	67157			1549.21	7210
		0.7	-63	277	43	340			8.75	0.0582766			6699.33	1220280			3905.51	3669920			3214.29	73883			1592.7	7310
		0.72	-63	287	46	350			9	0.0582766			6893.52	861696			4018.71	3995440			3307.46	83166			1636.18	7542
		0.74	-63	297	49	360			9.25	0.0582766			7087.7	573774			4131.91	4036860			3400.63	95021			1679.66	7779
		0.76	-62	307	52	369			9.5	0.0582766			7281.88	342115			4245.12	3797310			3493.8	109796			1723.15	7919
		0.78	-62	317	56	379			9.75	0.0582766			7476.07	184508			4358.32	3415480			3586.97	127337			1766.63	8282
		0.8	-62	326	59	388			10	0.0582766			7670.25	101489			4471.52	3026520			3680.13	151701			1810.12	8466
		0.82	-62	336	62	398			10.25	0.0582766			7864.44	60654			4584.73	2664510			3773.3	189329			1853.6	8794
		0.84	-62	346	65	408			10.5	0.0582766			8058.62	42553			4697.93	2352200			3866.47	256900			1897.09	9145
		0.86	-62	356	69	418			10.75	0.0582766			8252.8	34020			4811.13	2075980			3959.64	396199			1940.57	9465
		0.88	-61	366	72	427			11	0.0582766			8446.99	30487			4924.34	1833970			4052.81	660783			1984.05	9930
		0.9	-61	375	75	436			11.25	0.0582766			8641.17	29461			5037.54	1626870			4145.97	1029450			2027.54	10388
		0.92	-61	385	78	446			11.5	0.0582766			8835.35	31030			5150.74	1449430			4239.14	1550130			2071.02	10819
		0.94	-61	395	82	456			11.75	0.0582766			9029.54	60039			5263.95	1294710			4332.31	2548340			2114.51	11307
		0.96	-60	405	85	465			12	0.0582766			9223.72	275521			5377.15	1158070			4425.48	4066410			2157.99	11910
		0.98	-60	415	88	475			12.25	0.0582766			9417.9	677064			5490.35	1041980			4518.65	5259130			2201.48	12524
		1	-60	424	91	484			12.5	0.0582766			9612.09	1013530			5603.55	941763			4611.81	5429740			2244.96	12976
		1.02	-60	434	95	494			12.75	0.0582766			9806.27	1227490			5716.76	848616			4704.98	4972880			2288.45	13476
		1.04	-59	444	98	503			13	0.0582766			10000.5	1193700			5829.96	766095			4798.15	4445440			2331.93	14170
		1.06	-59	454	101	513			13.25	0.0582766			10194.6	906497			5943.16	692738			4891.32	3954250			2375.41	14695
		1.08	-59	464	104	523			13.5	0.0582766			10388.8	526780			6056.37	626243			4984.49	3440530			2418.9	15350
		1.1	-59	473	108	532			13.75	0.0582766			10583	2639			6169.57	567245			5077.65	2892670			2462.38	16106
		1.12	-59	483	111	542			14	0.0582766			10777.2	126636			6282.77	513664			5170.82	2381720			2505.87	16631
		1.14	-58	493	114	551			14.25	0.0582766			10971.4	56658			6395.98	467633			5263.99	1951110
		1.16	-58	503	117	561			14.5	0.0582766			11165.6	19661			6509.18	426828			5357.16	1607000			2549.35	17262
		1.18	-58	513	121	571			14.75	0.0582766			11359.7	7163			6622.38	391766			5450.33	1340400			2592.84	18301
		1.2	-58	522	124	580			15	0.0582766			11553.9	4053			6735.59	362901			5543.49	1132020			2636.32	19271
		1.22	-57	532	127	589			15.25	0.0582766			11748.1	2723			6848.79	334751			5636.66	968231			2679.8	20175
		1.24	-57	542	130	599			15.5	0.0582766			11942.3	1886			6961.99	304186			5729.83	830618			2723.29	21046
		1.26	-57	552	134	609			15.75	0.0582766			12136.5	1241			7075.2	270391			5823	721257			2766.77	21790
		1.28	-57	562	137	619			16	0.0582766			12330.7	877			7188.4	233699			5916.17	629422			2810.26	22970
		1.3	-57	571	140	628			16.25	0.0582766			12524.8	614			7301.6	196315			6009.33	551903			2853.74	24225
		1.32	-56	581	143	637			16.5	0.0582766			12719	447			7414.8	161774			6102.5	482725			2897.23	25254
		1.34	-56	591	147	647			16.75	0.0582766			12913.2	361			7528.01	128593			6195.67	415044			2940.71	26435
		1.36	-56	601	150	657			17	0.0582766			13107.4	263			7641.21	99262			6288.84	345458			2984.2	27647
		1.38	-56	611	153	667			17.25	0.0582766			13301.6	206			7754.41	74671			6382.01	276722			3027.68	29125
		1.4	-55	621	156	676			17.5	0.0582766			13495.8	147			7867.62	54930			6475.17	210355			3071.16	30231
		1.42	-55	630	160	685			17.75	0.0582766			13689.9	113			7980.82	41868			6568.34	151981			3114.65	31448
		1.44	-55	640	163	695			18	0.0582766			13884.1	89			8094.02	32679			6661.51	105883			3158.13	33113
		1.46	-55	650	166	705			18.25	0.0582766			14078.3	78			8207.23	26486			6754.68	72708			3201.62	34650
		1.48	-54	660	169	714			18.5	0.0582766			14272.5	59			8320.43	22930			6847.85	50308			3245.1	36072
		1.5	-54	670	173	724			18.75	0.0582766			14466.7	40			8433.63	20862			6941.01	35187			3288.59	37578
		1.52	-54	679	176	733			19	0.0582766			14660.9	35			8546.84	19797			7034.18	25949			3332.07	39611
		1.54	-54	689	179	743			19.25	0.0582766			14855	27			8660.04	19284			7127.35	20288			3375.55	41486
		1.56	-53	699	182	752			19.5	0.0582766			15049.2	27			8773.24	20277			7220.52	17298			3419.04	43526
		1.58	-53	709	186	762			19.75	0.0582766			15243.4	10			8886.45	21757			7313.69	15860			3462.52	45626
		1.6	-53	719	189	772			20	0.0582766			15437.6	16			8999.65	24349			7406.85	15456			3506.01	47961
		1.62	-53	728	192	781			20.25	0.0582766			15631.8	16			9112.85	27696			7500.02	16562			3549.49	50609
		1.64	-53	738	195	791			20.5	0.0582766			15826	13			9226.05	32826			7593.19	19221			3592.98	53705
		1.66	-52	748	199	800			20.75	0.0582766			16020.1	8			9339.26	39481			7686.36	24580			3636.46	57418
		1.68	-52	758	202	810			21	0.0582766			16214.3	5			9452.46	44190			7779.53	31918			3679.95	61737
		1.7	-52	768	205	820			21.25	0.0582766			16408.5	7			9565.66	43443			7872.69	41862			3723.43	66785
		1.72	-52	777	208	829			21.5	0.0582766			16602.7	6			9678.87	40262			7965.86	54678			3766.91	73185
		1.74	-51	787	212	838			21.75	0.0582766			16796.9	4			9792.07	37162			8059.03	68355			3810.4	80830
		1.76	-51	797	215	848			22	0.0582766			16991.1	4			9905.27	31422			8152.2	78359			3853.88	89949
		1.78	-51	807	218	858			22.25	0.0582766			17185.2	3			10018.5	23668			8245.37	84877			3897.37	100177
		1.8	-51	817	221	868			22.5	0.072057			17379.4	2			10131.7	17149			8338.53	93889			3940.85	112641
		1.82	-50	826	225	876			22.75	0.072057			17573.6	3			10244.9	12725			8431.7	104722			3984.34	126731
		1.84	-50	836	228	886			23	0.072057			17767.8	4			10358.1	9380			8524.87	111628			4027.82	144702
		1.86	-50	846	231	896			23.25	0.072057			17962				10471.3	6373			8618.04	110872			4071.3	164566
		1.88	-50	856	234	906			23.5	0.072057			18156.2	2			10584.5	4151			8711.21	99525			4114.79	189405
		1.9	-50	866	238	916			23.75	0.072057			18350.3	1			10697.7	2563			8804.37	81424			4158.27	220743
		1.92	-49	875	241	924			24	0.072057			18544.5	0			10810.9	1679			8897.54	64641			4201.76	258697
		1.94	-49	885	244	934			24.25	0.072057			18738.7	1			10924.1	1072			8990.71	56245			4245.24	305386
		1.96	-49	895	247	944			24.5	0.072057			18932.9	0			11037.3	805			9083.88	55135			4288.73	365785
		1.98	-49	905	251	954			24.75	0.072057			19127.1	2			11150.5	585			9177.04	57834			4332.21	442601
		2	-48	915	254	963			25	0.072057			19321.3	4			11263.7	488			9270.21	57568			4375.7	541498
		2.02	-43	919	259	962			25.25	0.072057			19515.5	2			11376.9	398			9363.38	52453			4419.18	668718
		2.04	-37	924	265	961			25.5	0.072057			19709.6	1			11490.1	310			9456.55	44478			4462.66	829622
		2.06	-33	929	271	962			25.75	0.072057			19903.8	1			11603.3	285			9549.72	34856			4506.15	1030000
		2.08	-30	933	276	963			26	0.072057			20098	2			11716.5	302			9642.88	26272			4549.63	1250000
		2.1	-27	938	282	965			26.25	0.072057			20292.2	3			11829.7	210			9736.05	18437			4593.12	1510000
		2.12	-24	943	287	967			26.5	0.072057			20486.4	0			11942.9	176			9829.22	13141			4636.6	1780000
		2.14	-21	948	293	969			26.75	0.072057			20680.6	0			12056.1	181			9922.39	9449			4680.09	2050000
		2.16	-19	953	299	972			27	0.072057			20874.7	0			12169.3	189			10015.6	7204			4723.57	2330000
		2.18	-18	958	304	976			27.25	0.072057			21068.9	2			12282.5	154			10108.7	5721			4767.05	2610000
		2.2	-14	963	310	977			27.5	0.072057			21263.1	2			12395.7	173			10201.9	4553			4810.54	2890000
		2.22	-13	970	315	983			27.75	0.072057			21457.3	2			12508.9	142			10295.1	3483			4854.02	3160000
		2.24	-11	977	321	988			28	0.072057			21651.5	0			12622.1	133			10388.2	2514			4897.51	3410000
		2.26	-9	983	327	992			28.25	0.072057			21845.7	0			12735.4	122			10481.4	1846			4940.99	3630000
		2.28	-7	986	332	993			28.5	0.072057			22039.8	0			12848.6	108			10574.6	1529			4984.48	3810000
		2.3	-5	999	338	1004			28.75	0.072057			22234	1			12961.8	129			10667.7	1283			5027.96	3930000
		2.32	-3	1007	343	1010			29	0.072057			22428.2	1			13075	113			10760.9	1167			5071.45	3970000
		2.34	-1	1016	349	1017			29.25	0.072057			22622.4	0			13188.2	104			10854.1	1035			5114.93	3950000
		2.36	1	1027	355	1026			29.5	0.072057			22816.6	0			13301.4	96			10947.2	988			5158.41	3830000
		2.38	3	1041	360	1038			29.75	0.072057			23010.8	0			13414.6	112			11040.4	916			5201.9	3660000
		2.4	4	1052	366	1048			30	0.072057			23204.9	1			13527.8	100			11133.6	842			5245.38	3440000
		2.42	5	1066	371	1061			30.25	0.072057			23399.1	1			13641	102			11226.7	830			5288.87	3180000
		2.44	7	1081	377	1074			30.5	0.072057			23593.3	3			13754.2	78			11319.9	766			5332.35	2920000
		2.46	8	1093	383	1085			30.75	0.072057			23787.5	0			13867.4	89			11413.1	785			5375.84	2650000
		2.48	10	1099	388	1089			31	0.072057			23981.7	1			13980.6	65			11506.2	672			5419.32	2400000
		2.5	12	1102	394	1090			31.25	0.072057			24175.9	1			14093.8	81			11599.4	652			5462.8	2160000
		2.52	14	1104	399	1090			31.5	0.072057			24370				14207	79			11692.6	640			5506.29	1950000
		2.54	16	1110	405	1094			31.75	0.072057			24564.2	0			14320.2	72			11785.7	600			5549.77	1760000
		2.56	17	1117	411	1100			32	0.072057			24758.4	1			14433.4	70			11878.9	638			5593.26	1600000
		2.58	18	1123	416	1105			32.25	0.072057			24952.6	0			14546.6	79			11972.1	543			5636.74	1460000
		2.6	20	1135	422	1115			32.5	0.072057			25146.8	2			14659.8	79			12065.3	557			5680.23	1340000
		2.62	21	1147	427	1126			32.75	0.072057			25341				14773	7			12158.4	531			5723.71	1240000
		2.64	22	1159	433	1137			33	0.072057			25535.1	1			14886.2	55			12251.6	501			5767.2	1150000
		2.66	23	1164	439	1141			33.25	0.072057			25729.3	1			14999.4	54			12344.8	494			5810.68	1080000
		2.68	24	1165	444	1141			33.5	0.072057			25923.5	1			15112.6	42			12437.9	473			5854.16	1010000
		2.7	25	1178	450	1153			33.75	0.072057			26117.7	0			15225.8	47			12531.1	440			5897.65	960794
		2.72	27	1195	455	1168			34	0.072057			26311.9	0			15339	3			12624.3	406			5941.13	912349
		2.74	28	1201	461	1173			34.25	0.072057			26506.1	1			15452.2	30			12717.4	420			5984.62	866608
		2.76	29	1212	467	1183			34.5	0.072057			26700.2	2			15565.4	19			12810.6	413			6028.1	824104
		2.78	31	1222	472	1191			34.75	0.072057			26894.4	1			15678.6	20			12903.8	395			6071.59	782672
		2.8	32	1232	478	1200			35	0.072057			27088.6	0			15791.8	17			12996.9	389			6115.07	742479
		2.82	33	1248	483	1215			35.25	0.072057			27282.8	0			15905	17			13090.1	340			6158.55	701904
		2.84	34	1256	489	1222			35.5	0.072057			27477	2			16018.2	12			13183.3	307			6202.04	658851
		2.86	35	1263	495	1228			35.75	0.072057			27671.2	0			16131.4	20			13276.4	346			6245.52	618106
		2.88	36	1277	500	1241			36	0.072057			27865.3	0			16244.6	11			13369.6	302			6289.01	571470
		2.9	37	1285	506	1248			36.25	0.072057			28059.5	0			16357.9	11			13462.8	325			6332.49	525078
		2.92	39	1291	511	1252			36.5	0.072057			28253.7	0			16471.1	8			13555.9	262			6375.98	475887
		2.94	40	1299	517	1259			36.75	0.072057			28447.9	0			16584.3	14			13649.1	310			6419.46	427612
		2.96	41	1308	523	1267			37	0.072057			28642.1	1			16697.5	13			13742.3	290			6462.95	380347
		2.98	42	1319	528	1277			37.25	0.072057			28836.3	0			16810.7	10			13835.4	241			6506.43	335538
		3	44	1333	534	1289			37.5	0.072057			29030.4	1			16923.9	9			13928.6	262			6549.91	293888
		3.02	45	1347	539	1302			37.75	0.072057			29224.6	0			17037.1	12			14021.8	238			6593.4	255917
		3.04	46	1362	545	1316			38	0.072057			29418.8	2			17150.3	9			14114.9	245			6636.88	221567
		3.06	47	1374	551	1327			38.25	0.072057			29613	1			17263.5	7			14208.1	208			6680.37	190335
		3.08	48	1387	556	1339			38.5	0.072057			29807.2	0			17376.7	3			14301.3	220			6723.85	162305
		3.1	49	1400	562	1351			38.75	0.072057			30001.4	1			17489.9	9			14394.5	215			6767.34	137410
		3.12	50	1405	567	1355			39	0.072057			30195.5	0			17603.1	4			14487.6	220			6810.82	115464
		3.14	51	1419	573	1368			39.25	0.072057			30389.7	0			17716.3	6			14580.8	201			6854.3	96395
		3.16	52	1426	579	1374			39.5	0.072057			30583.9	1			17829.5	5			14674	21			6897.79	82019
		3.18	54	1435	584	1381			39.75	0.072057			30778.1	0			17942.7	5			14767.1	181			6941.27	69019
		3.2	54	1446	590	1392			40	0.072057			30972.3	1			18055.9	3			14860.3	153			6984.76	58470
		3.22	55	1451	595	1396			40.25	0.072057			31166.5	0			18169.1	3			14953.5	180			7028.24	49682
		3.24	56	1459	601	1403			40.5	0.072057			31360.6	0			18282.3	4			15046.6	168			7071.73	43287
		3.26	57	1474	607	1417			40.75	0.072057			31554.8	0			18395.5	2			15139.8	172			7115.21	38533
		3.28	58	1489	612	1431			41	0.072057			31749				18508.7	4			15233	146			7158.7	35284
		3.3	59	1496	618	1437			41.25	0.072057			31943.2	0			18621.9	5			15326.1	155			7202.18	33073
		3.32	60	1502	623	1442			41.5	0.072057			32137.4	2			18735.1	7			15419.3	150			7245.66	32026
		3.34	62	1517	629	1455			41.75	0.072057			32331.6	0			18848.3	0			15512.5	133			7289.15	31593
		3.36	63	1526	635	1463			42	0.072057			32525.8	0			18961.5	7			15605.6	135			7332.63	31074
		3.38	63	1533	640	1470			42.25	0.072057			32719.9	0			19074.7	6			15698.8	126			7376.12	30425
		3.4	64	1545	646	1481			42.5	0.072057			32914.1	0			19187.9	4			15792	119			7419.6	29167
		3.42	65	1556	651	1491			42.75	0.072057			33108.3	1			19301.1	1			15885.1	111			7463.09	27275
		3.44	66	1564	657	1498			43	0.072057			33302.5	0			19414.3	3			15978.3	123			7506.57	24988
		3.46	67	1569	663	1502			43.25	0.072057			33496.7	2			19527.5	4			16071.5	104			7550.05	22621
		3.48	67	1579	668	1512			43.5	0.072057			33690.9	0			19640.7	2			16164.6	104			7593.54	20371
		3.5	68	1586	674	1518			43.75	0.072057			33885				19753.9	3			16257.8	90			7637.02	18539
		3.52	69	1598	679	1529			44	0.072057			34079.2	1			19867.1	5			16351	84			7680.51	17173
		3.54	70	1612	685	1542			44.25	0.072057			34273.4	1			19980.4	3			16444.1	85			7723.99	15948
		3.56	71	1626	691	1555			44.5	0.072057			34467.6	0			20093.6	2			16537.3	82			7767.48	14831
		3.58	72	1639	696	1567			44.75	0.072057			34661.8	0			20206.8	0			16630.5	80			7810.96	13960
		3.6	73	1654	702	1581			45	0.072057			34856				20320	4			16723.7	89			7854.45	13096
		3.62	74	1669	707	1595			45.25	0.072057			35050.1	0			20433.2	0			16816.8	83			7897.93	12157
		3.64	75	1684	713	1609			45.5	0.072057			35244.3	0			20546.4	3			16910	72			7941.41	11206
		3.66	76	1700	719	1624			45.75	0.072057			35438.5	0			20659.6	2			17003.2	78			7984.9	10321
		3.68	76	1715	724	1639			46	0.072057			35632.7	1			20772.8	0			17096.3	53			8028.38	9368
		3.7	77	1728	730	1651			46.25	0.072057			35826.9	1			20886				17189.5	80			8071.87	8523
		3.72	78	1743	735	1665			46.5	0.149573			36021.1	0			20999.2	1			17282.7	76			8115.35	7689
		3.74	79	1756	741	1677			46.75	0.149573			36215.2	0			21112.4	2			17375.8	60			8158.84	7059
		3.76	79	1770	747	1691			47	0.149573			36409.4	0			21225.6	1			17469	75			8202.32	6607
		3.78	79	1778	752	1699			47.25	0.149573			36603.6	0			21338.8	1			17562.2	60			8245.8	6003
		3.8	80	1791	758	1711			47.5	0.149573			36797.8	0			21452				17655.3	73			8289.29	5355
		3.82	80	1807	763	1727			47.75	0.149573			36992				21565.2	4			17748.5	49			8332.77	4891
		3.84	81	1823	769	1742			48	0.149573			37186.2	0			21678.4	0			17841.7	60			8376.26	4379
		3.86	81	1836	775	1755			48.25	0.149573			37380.3	0			21791.6	0			17934.8	53			8419.74	3885
		3.88	82	1853	780	1771			48.5	0.149573			37574.5	0			21904.8	1			18028	34			8463.23	3441
		3.9	83	1872	786	1789			48.75	0.149573			37768.7	0			22018	1			18121.2	45			8506.71	3061
		3.92	84	1888	791	1804			49	0.149573			37962.9	0			22131.2	1			18214.3	44			8550.2	2673
		3.94	85	1902	797	1817			49.25	0.149573			38157.1	0			22244.4	0			18307.5	57			8593.68	2329
		3.96	86	1911	803	1825			49.5	0.149573			38351.3	0			22357.6	0			18400.7	39			8637.16	2094
		3.98	87	1927	808	1840			49.75	0.149573			38545.4	1			22470.8	0			18493.8	43			8680.65	1834
		4	87	1942	814	1855			50	0.149573			38739.6	0			22584				18587	45			8724.13	1563
		4.02	93	1946	819	1853			50.25	0.149573			38933.8	0			22697.2	0			18680.2	38			8767.62	1296
		4.04	99	1949	824	1850			50.5	0.149573			39128	2			22810.4	0			18773.3	47			8811.1	1053
		4.06	105	1953	830	1848			50.75	0.149573			39322.2	0			22923.6	1			18866.5	30			8854.59	860
		4.08	110	1956	835	1846			51	0.149573			39516.4	0			23036.8	2			18959.7	38			8898.07	676
		4.1	115	1959	840	1844			51.25	0.149573			39710.5	0			23150				19052.8	41			8941.55	510
		4.12	121	1959	845	1838			51.5	0.149573			39904.7	0			23263.2	0			19146	28			8985.04	388
		4.14	126	1962	851	1836			51.75	0.149573			40098.9	1			23376.4	0			19239.2	23			9028.52	318
		4.16	133	1966	856	1833			52	0.149573			40293.1	0			23489.6	0			19332.4	20			9072.01	253
		4.18	137	1970	861	1833			52.25	0.149573			40487.3	1			23602.9	1			19425.5	25			9115.49	192
		4.2	144	1975	866	1831			52.5	0.149573			40681.5	1			23716.1	0			19518.7	21			9158.98	147
		4.22	148	1981	872	1833			52.75	0.149573			40875.6	0			23829.3	0			19611.9	22			9202.46	111
		4.24	151	1984	877	1833			53	0.149573			41069.8	0			23942.5	0			19705	28			9245.95	87
		4.26	156	1988	882	1832			53.25	0.149573			41264				24055.7	0			19798.2	25			9289.43	74
		4.28	162	1992	887	1830			53.5	0.149573			41458.2	0			24168.9	0			19891.4	25			9332.91	72
		4.3	170	1995	893	1825			53.75	0.149573			41652.4	0			24282.1	0			19984.5	19			9376.4	59
		4.32	177	1999	898	1822			54	0.149573			41846.6	0			24395.3	0			20077.7	14			9419.88	46
		4.34	179	2002	903	1823			54.25	0.149573			42040.7	0			24508.5	0			20170.9	13			9463.37	38
		4.36	183	2009	908	1826			54.5	0.149573			42234.9	1			24621.7	0			20264	18			9506.85	33
		4.38	187	2014	914	1827			54.75	0.149573			42429.1	0			24734.9	0			20357.2	14			9550.34	17
		4.4	188	2018	919	1830			55	0.149573			42623.3	0			24848.1	0			20450.4	11			9593.82	20
		4.42	193	2021	924	1828			55.25	0.149573			42817.5	0			24961.3	1			20543.5	7			9637.3	16
		4.44	197	2027	929	1830			55.5	0.149573			43011.7	0			25074.5	0			20636.7	1			9680.79	11
		4.46	201	2031	935	1830			55.75	0.149573			43205.8	0			25187.7	0			20729.9	3			9724.27	18
		4.48	202	2033	940	1831			56	0.149573			43400				25300.9	0			20823	2			9767.76	13
		4.5	207	2035	945	1828			56.25	0.149573			43594.2	0			25414.1	0			20916.2	4			9811.24	6
		4.52	212	2040	950	1828			56.5	0.149573			43788.4	1			25527.3	0			21009.4	6			9854.73	6
		4.54	216	2045	956	1829			56.75	0.149573			43982.6	0			25640.5	0			21102.5	1			9898.21	8
		4.56	218	2051	961	1833			57	0.149573			44176.8	1			25753.7	0			21195.7	1			9941.7	7
		4.58	220	2053	966	1833			57.25	0.149573			44370.9	0			25866.9	0			21288.9	1			9985.18	5
		4.6	223	2055	971	1832			57.5	0.149573			44565.1	0			25980.1	1			21382	1			10028.7	2
		4.62	226	2057	977	1831			57.75	0.149573			44759.3	0			26093.3	0			21475.2	0			10072.1	3
		4.64	230	2059	982	1829			58	0.149573			44953.5	0			26206.5	0			21568.4	1			10115.6	3
		4.66	232	2062	987	1830			58.25	0.149573			45147.7	0			26319.7	1			21661.6	2			10159.1	5
		4.68	235	2067	992	1832			58.5	0.149573			45341.9	0			26432.9	0			21754.7	0			10202.6	3
		4.7	239	2069	997	1830			58.75	0.149573			45536.1	0			26546.1	0			21847.9	2			10246.1	3
		4.72	244	2073	1003	1829			59	0.307751			45730.2	0			26659.3	1			21941.1	1			10289.6	1
		4.74	248	2077	1008	1829			59.25	0.307751			45924.4	0			26772.5	1			22034.2	1			10333.1	2
		4.76	252	2079	1013	1827			59.5	0.307751			46118.6	0			26885.7	0			22127.4	2			10376.5	1
		4.78	254	2081	1018	1827			59.75	0.307751			46312.8	0			26998.9	0			22220.6	0			10420
		4.8	256	2084	1024	1828			60	0.307751			46507				27112.1	0			22313.7	0			10463.5	0
		4.82	259	2087	1029	1828			60.25	0.307751			46701.2	0			27225.4	0			22406.9	1			10507
		4.84	262	2089	1034	1827			60.5	0.307751			46895.3	0			27338.6	0			22500.1	0			10550.5	1
		4.86	266	2096	1039	1830			60.75	0.307751			47089.5	0			27451.8	0			22593.2	0			10594	1
		4.88	269	2101	1045	1832			61	0.307751			47283.7	0			27565				22686.4	2			10637.4	2
		4.9	271	2107	1050	1836			61.25	0.307751			47477.9	0			27678.2	1			22779.6	0			10680.9	0
		4.92	274	2109	1055	1835			61.5	0.307751			47672.1	0			27791.4	0			22872.7	1			10724.4	1
		4.94	276	2115	1060	1839			61.75	0.307751			47866.3	0			27904.6	1			22965.9	1			10767.9	0
		4.96	278	2118	1066	1840			62	0.307751			48060.4	0			28017.8	0			23059.1	0			10811.4	0
		4.98	282	2122	1071	1840			62.25	0.307751			48254.6	0			28131				23152.2	0			10854.9	0
		5	286	2125	1076	1839			62.5	0.307751			48448.8	0			28244.2	1			23245.4	0			10898.4	0
		5.02	289	2128	1081	1839			62.75	0.307751			48643				28357.4	0			23338.6	0			10941.8	0
		5.04	292	2132	1087	1840			63	0.307751			48837.2	0			28470.6	1			23431.7	0			10985.3	1
		5.06	293	2136	1092	1843			63.25	0.307751			49031.4	0			28583.8	0			23524.9	0			11028.8	1
		5.08	296	2140	1097	1844			63.5	0.307751			49225.5	0			28697				23618.1	0			11072.3	0
		5.1	297	2143	1102	1846			63.75	0.307751			49419.7	0			28810.2	0			23711.2	0			11115.8	0
		5.12	301	2146	1108	1845			64	0.307751
		5.14	303	2150	1113	1847			64.25	0.307751
		5.16	304	2156	1118	1852			64.5	0.307751
		5.18	307	2160	1123	1853			64.75	0.307751
		5.2	311	2166	1129	1855			65	0.307751
		5.22	315	2170	1134	1855			65.25	0.307751
		5.24	317	2175	1139	1858			65.5	0.307751
		5.26	318	2182	1144	1864			65.75	0.307751
		5.28	320	2190	1150	1870			66	0.307751
		5.3	322	2194	1155	1872			66.25	0.307751
		5.32	325	2199	1160	1874			66.5	0.307751
		5.34	326	2207	1165	1881			66.75	0.307751
		5.36	327	2211	1171	1884			67	0.307751
		5.38	329	2220	1176	1891			67.25	0.307751
		5.4	331	2227	1181	1896			67.5	0.307751
		5.42	333	2238	1186	1905			67.75	0.307751
		5.44	338	2247	1192	1909			68	0.307751
		5.46	341	2253	1197	1912			68.25	0.307751
		5.48	342	2261	1202	1919			68.5	0.307751
		5.5	344	2266	1207	1922			68.75	0.307751
		5.52	347	2270	1213	1923			69	0.307751
		5.54	350	2275	1218	1925			69.25	0.307751
		5.56	352	2282	1223	1930			69.5	0.307751
		5.58	353	2287	1228	1934			69.75	0.307751
		5.6	356	2292	1234	1936			70	0.307751
		5.62	358	2301	1239	1943			70.25	0.307751
		5.64	360	2310	1244	1950			70.5	0.307751
		5.66	361	2318	1249	1957			70.75	0.307751
		5.68	362	2326	1255	1964			71	0.307751
		5.7	365	2330	1260	1965			71.25	0.307751
		5.72	366	2342	1265	1976			71.5	0.307751
		5.74	368	2349	1270	1981			71.75	0.307751
		5.76	371	2355	1276	1984			72	0.307751
		5.78	373	2368	1281	1995			72.25	0.307751
		5.8	376	2383	1286	2007			72.5	0.307751
		5.82	377	2387	1291	2010			72.75	0.307751
		5.84	380	2399	1296	2019			73	0.307751
		5.86	384	2404	1302	2020			73.25	0.307751
		5.88	387	2410	1307	2023			73.5	0.307751
		5.9	388	2415	1312	2027			73.75	0.307751
		5.92	389	2423	1317	2034			74	0.307751
		5.94	391	2432	1323	2041			74.25	0.307751
		5.96	393	2443	1328	2050			74.5	0.307751
		5.98	395	2449	1333	2054			74.75	0.307751
		6	397	2457	1338	2060			75	0.307751
		6.02	407	2459	1343	2052			75.25	0.307751
		6.04	417	2461	1348	2044			75.5	0.307751
		6.06	424	2462	1353	2038			75.75	0.307751
		6.08	432	2464	1358	2032			76	0.307751
		6.1	440	2466	1363	2026			76.25	0.307751
		6.12	448	2467	1368	2019			76.5	0.307751
		6.14	457	2469	1372	2012			76.75	0.307751
		6.16	465	2471	1377	2006			77	0.307751
		6.18	472	2473	1382	2001			77.25	0.307751
		6.2	476	2475	1387	1999			77.5	0.307751
		6.22	483	2477	1392	1994			77.75	0.307751
		6.24	491	2479	1397	1988			78	0.307751
		6.26	498	2480	1402	1982			78.25	0.307751
		6.28	504	2480	1406	1976			78.5	0.307751
		6.3	512	2482	1411	1970			78.75	0.307751
		6.32	519	2483	1416	1964			79	0.307751
		6.34	526	2485	1421	1959			79.25	0.307751
		6.36	530	2488	1426	1958			79.5	0.231074
		6.38	535	2491	1431	1956			79.75	0.231074
		6.4	538	2493	1436	1955			80	0.231074
		6.42	543	2496	1440	1953			80.25	0.231074
		6.44	546	2498	1445	1952			80.5	0.231074
		6.46	550	2499	1450	1949			80.75	0.231074
		6.48	556	2500	1455	1944			81	0.231074
		6.5	563	2501	1460	1938			81.25	0.231074
		6.52	573	2502	1465	1929			81.5	0.231074
		6.54	581	2503	1470	1922			81.75	0.231074
		6.56	584	2504	1474	1920			82	0.231074
		6.58	589	2505	1479	1916			82.25	0.231074
		6.6	595	2507	1484	1912			82.5	0.231074
		6.62	598	2509	1489	1911			82.75	0.231074
		6.64	601	2512	1494	1911			83	0.231074
		6.66	608	2514	1499	1906			83.25	0.231074
		6.68	615	2516	1504	1901			83.5	0.231074
		6.7	618	2520	1508	1902			83.75	0.231074
		6.72	622	2521	1513	1899			84	0.231074
		6.74	625	2524	1518	1899			84.25	0.231074
		6.76	628	2526	1523	1898			84.5	0.231074
		6.78	633	2534	1528	1901			84.75	0.231074
		6.8	636	2538	1533	1902			85	0.231074
		6.82	639	2540	1538	1901			85.25	0.231074
		6.84	644	2542	1542	1898			85.5	0.231074
		6.86	649	2544	1547	1895			85.75	0.231074
		6.88	654	2548	1552	1894			86	0.231074
		6.9	658	2550	1557	1892			86.25	0.231074
		6.92	660	2557	1562	1897			86.5	0.231074
		6.94	662	2561	1567	1899			86.75	0.231074
		6.96	664	2563	1572	1899			87	0.231074
		6.98	667	2566	1576	1899			87.25	0.231074
		7	674	2570	1581	1896			87.5	0.231074
		7.02	676	2573	1586	1897			87.75	0.231074
		7.04	677	2577	1591	1900			88	0.231074
		7.06	680	2581	1596	1901			88.25	0.231074
		7.08	682	2585	1601	1903			88.5	0.231074
		7.1	684	2589	1606	1905			88.75	0.231074
		7.12	687	2592	1610	1905			89	0.231074
		7.14	690	2597	1615	1907			89.25	0.231074
		7.16	693	2600	1620	1907			89.5	0.231074
		7.18	697	2603	1625	1906			89.75	0.231074
		7.2	700	2606	1630	1906			90	0.231074
		7.22	703	2609	1635	1906			90.25	0.231074
		7.24	706	2613	1639	1907			90.5	0.231074
		7.26	709	2617	1644	1908			90.75	0.231074
		7.28	711	2621	1649	1910			91	0.231074
		7.3	714	2625	1654	1911			91.25	0.231074
		7.32	717	2629	1659	1912			91.5	0.231074
		7.34	719	2633	1664	1914			91.75	0.231074
		7.36	721	2639	1669	1918			92	0.231074
		7.38	722	2642	1673	1920			92.25	0.231074
		7.4	725	2646	1678	1921			92.5	0.231074
		7.42	729	2650	1683	1921			92.75	0.231074
		7.44	730	2654	1688	1924			93	0.231074
		7.46	734	2658	1693	1924			93.25	0.231074
		7.48	738	2662	1698	1924			93.5	0.231074
		7.5	742	2666	1703	1924			93.75	0.231074
		7.52	744	2669	1707	1925			94	0.231074
		7.54	745	2675	1712	1930			94.25	0.231074
		7.56	747	2682	1717	1935			94.5	0.231074
		7.58	748	2688	1722	1940			94.75	0.231074
		7.6	749	2693	1727	1944			95	0.231074
		7.62	750	2697	1732	1947			95.25	0.231074
		7.64	751	2701	1737	1950			95.5	0.231074
		7.66	752	2702	1741	1950			95.75	0.231074
		7.68	753	2704	1746	1951			96	0.231074
		7.7	754	2707	1751	1953			96.25	0.231074
		7.72	755	2712	1756	1957			96.5	0.231074
		7.74	757	2719	1761	1962			96.75	0.231074
		7.76	758	2722	1766	1964			97	0.231074
		7.78	761	2725	1771	1964			97.25	0.231074
		7.8	763	2735	1775	1972			97.5	0.231074
		7.82	764	2742	1780	1978			97.75	0.231074
		7.84	766	2745	1785	1979			98	0.231074
		7.86	768	2748	1790	1980			98.25	0.231074
		7.88	770	2754	1795	1984			98.5	0.231074
		7.9	771	2765	1800	1994			98.75	0.231074
		7.92	773	2771	1805	1998			99	0.231074
		7.94	775	2780	1809	2005			99.25	0.231074
		7.96	776	2787	1814	2011			99.5	0.231074
		7.98	777	2800	1819	2023			99.75	0.231074
		8	780	2810	1824	2030			100	0.231074
		8.02	791	2812	1828	2021			100.25	0.231074
		8.04	801	2814	1833	2013			100.5	0.231074
		8.06	812	2817	1837	2005			100.75	0.231074
		8.08	816	2818	1842	2002			101	0.231074
		8.1	827	2820	1846	1993			101.25	0.231074
		8.12	832	2822	1851	1990			101.5	0.231074
		8.14	836	2824	1855	1988			101.75	0.231074
		8.16	842	2827	1860	1985			102	0.231074
		8.18	852	2829	1864	1977			102.25	0.231074
		8.2	861	2832	1869	1971			102.5	0.231074
		8.22	865	2834	1873	1969			102.75	0.231074
		8.24	867	2836	1878	1969			103	0.231074
		8.26	873	2837	1882	1964			103.25	0.231074
		8.28	878	2839	1887	1961			103.5	0.231074
		8.3	882	2845	1891	1963			103.75	0.231074
		8.32	894	2847	1896	1953			104	0.231074
		8.34	904	2848	1900	1944			104.25	0.231074
		8.36	913	2849	1905	1936			104.5	0.231074
		8.38	921	2852	1909	1931			104.75	0.231074
		8.4	929	2853	1914	1924			105	0.231074
		8.42	935	2854	1918	1919			105.25	0.231074
		8.44	945	2856	1923	1911			105.5	0.231074
		8.46	953	2859	1927	1906			105.75	0.231074
		8.48	959	2862	1931	1903
		8.5	969	2864	1936	1895
		8.52	977	2866	1940	1889
		8.54	981	2867	1945	1886
		8.56	991	2869	1949	1878
		8.58	994	2870	1954	1876
		8.6	1003	2872	1958	1869
		8.62	1010	2875	1963	1865
		8.64	1019	2878	1967	1859
		8.66	1023	2881	1972	1858
		8.68	1029	2884	1976	1855
		8.7	1036	2887	1981	1851
		8.72	1040	2889	1985	1849
		8.74	1047	2890	1990	1843
		8.76	1050	2893	1994	1843
		8.78	1054	2897	1999	1843
		8.8	1057	2899	2003	1842
		8.82	1063	2902	2008	1839
		8.84	1070	2905	2012	1835
		8.86	1074	2907	2017	1833
		8.88	1079	2911	2021	1832
		8.9	1083	2914	2026	1831
		8.92	1085	2916	2030	1831
		8.94	1088	2918	2035	1830
		8.96	1097	2920	2039	1823
		8.98	1107	2921	2043	1814
		9	1115	2926	2048	1811
		9.02	1116	2929	2052	1813
		9.04	1125	2933	2057	1808
		9.06	1131	2935	2061	1804
		9.08	1134	2938	2066	1804
		9.1	1142	2942	2070	1800
		9.12	1149	2945	2075	1796
		9.14	1154	2949	2079	1795
		9.16	1156	2952	2084	1796
		9.18	1159	2953	2088	1794
		9.2	1163	2956	2093	1793
		9.22	1165	2957	2097	1792
		9.24	1168	2958	2102	1790
		9.26	1171	2959	2106	1788
		9.28	1174	2961	2111	1787
		9.3	1177	2962	2115	1785
		9.32	1179	2965	2120	1786
		9.34	1181	2968	2124	1787
		9.36	1182	2969	2129	1787
		9.38	1188	2972	2133	1784
		9.4	1193	2976	2138	1783
		9.42	1195	2979	2142	1784
		9.44	1199	2984	2146	1785
		9.46	1202	2989	2151	1787
		9.48	1204	2991	2155	1787
		9.5	1207	2996	2160	1789
		9.52	1209	2996	2164	1787
		9.54	1215	2998	2169	1783
		9.56	1219	3002	2173	1783
		9.58	1220	3008	2178	1788
		9.6	1222	3014	2182	1792
		9.62	1224	3020	2187	1796
		9.64	1228	3024	2191	1796
		9.66	1228	3030	2196	1802
		9.68	1231	3034	2200	1803
		9.7	1233	3037	2205	1804
		9.72	1235	3042	2209	1807
		9.74	1237	3045	2214	1808
		9.76	1239	3050	2218	1811
		9.78	1241	3055	2223	1814
		9.8	1245	3060	2227	1815
		9.82	1247	3065	2232	1818
		9.84	1251	3069	2236	1818
		9.86	1255	3072	2241	1817
		9.88	1259	3073	2245	1814
		9.9	1264	3076	2250	1812
		9.92	1269	3081	2254	1812
		9.94	1273	3087	2258	1814
		9.96	1278	3094	2263	1816
		9.98	1282	3101	2267	1819
		10	1285	3107	2272	1822
		10.02	1292	3109	2276	1817
		10.04	1297	3110	2280	1813
		10.06	1304	3111	2284	1807
		10.08	1312	3113	2288	1801
		10.1	1318	3114	2292	1796
		10.12	1324	3116	2296	1792
		10.14	1337	3117	2300	1780
		10.16	1341	3118	2304	1777
		10.18	1350	3119	2308	1769
		10.2	1356	3121	2312	1765
		10.22	1366	3124	2316	1758
		10.24	1376	3125	2320	1749
		10.26	1386	3127	2324	1741
		10.28	1393	3129	2328	1736
		10.3	1404	3131	2332	1727
		10.32	1410	3132	2336	1722
		10.34	1416	3134	2340	1718
		10.36	1420	3136	2344	1716
		10.38	1427	3139	2348	1712
		10.4	1432	3141	2352	1709
		10.42	1441	3143	2356	1702
		10.44	1444	3144	2360	1700
		10.46	1447	3145	2364	1698
		10.48	1449	3147	2368	1698
		10.5	1457	3150	2372	1693
		10.52	1467	3153	2376	1686
		10.54	1472	3155	2380	1683
		10.56	1484	3157	2384	1673
		10.58	1492	3159	2388	1667
		10.6	1496	3161	2392	1665
		10.62	1503	3163	2396	1660
		10.64	1508	3165	2401	1657
		10.66	1517	3167	2405	1650
		10.68	1522	3168	2409	1646
		10.7	1526	3171	2413	1645
		10.72	1535	3174	2417	1639
		10.74	1543	3174	2421	1631
		10.76	1546	3175	2425	1629
		10.78	1549	3177	2429	1628
		10.8	1554	3182	2433	1628
		10.82	1559	3184	2437	1625
		10.84	1564	3187	2441	1623
		10.86	1570	3189	2445	1619
		10.88	1575	3190	2449	1615
		10.9	1580	3193	2453	1613
		10.92	1582	3195	2457	1613
		10.94	1586	3197	2461	1611
		10.96	1590	3198	2465	1608
		10.98	1592	3200	2469	1608
		11	1595	3203	2473	1608
		11.02	1599	3205	2477	1606
		11.04	1602	3207	2481	1605
		11.06	1606	3214	2485	1608
		11.08	1611	3216	2489	1605
		11.1	1616	3218	2493	1602
		11.12	1622	3220	2497	1598
		11.14	1626	3222	2501	1596
		11.16	1631	3223	2505	1592
		11.18	1637	3225	2509	1588
		11.2	1640	3228	2513	1588
		11.22	1642	3235	2517	1593
		11.24	1648	3239	2521	1591
		11.26	1652	3241	2525	1589
		11.28	1662	3245	2529	1583
		11.3	1664	3250	2533	1586
		11.32	1667	3252	2537	1585
		11.34	1673	3254	2541	1581
		11.36	1675	3259	2545	1584
		11.38	1677	3262	2549	1585
		11.4	1678	3265	2553	1587
		11.42	1681	3266	2557	1585
		11.44	1689	3267	2561	1578
		11.46	1693	3273	2565	1580
		11.48	1696	3275	2569	1579
		11.5	1696	3278	2573	1582
		11.52	1697	3280	2577	1583
		11.54	1701	3283	2581	1582
		11.56	1705	3287	2585	1582
		11.58	1707	3291	2589	1584
		11.6	1710	3294	2594	1584
		11.62	1713	3296	2598	1583
		11.64	1715	3300	2602	1585
		11.66	1716	3303	2606	1587
		11.68	1717	3306	2610	1589
		11.7	1720	3309	2614	1589
		11.72	1725	3311	2618	1586
		11.74	1729	3317	2622	1588
		11.76	1733	3321	2626	1588
		11.78	1735	3325	2630	1590
		11.8	1736	3328	2634	1592
		11.82	1740	3330	2638	1590
		11.84	1745	3333	2642	1588
		11.86	1748	3336	2646	1588
		11.88	1750	3338	2650	1588
		11.9	1752	3342	2654	1590
		11.92	1754	3345	2658	1591
		11.94	1756	3347	2662	1591
		11.96	1760	3351	2666	1591
		11.98	1764	3357	2670	1593
		12	1769	3362	2674	1593
		12.02	1774	3362	2676	1588
		12.04	1779	3363	2679	1584
		12.06	1785	3364	2682	1579
		12.08	1790	3365	2685	1575
		12.1	1794	3366	2687	1572
		12.12	1800	3366	2690	1566
		12.14	1807	3367	2693	1560
		12.16	1812	3367	2696	1555
		12.18	1817	3368	2698	1551
		12.2	1821	3368	2701	1547
		12.22	1825	3369	2704	1544
		12.24	1831	3370	2706	1539
		12.26	1837	3371	2709	1534
		12.28	1847	3372	2712	1525
		12.3	1856	3372	2715	1516
		12.32	1859	3373	2717	1514
		12.34	1862	3375	2720	1513
		12.36	1868	3376	2723	1508
		12.38	1875	3378	2725	1503
		12.4	1880	3380	2728	1500
		12.42	1884	3381	2731	1497
		12.44	1889	3383	2734	1494
		12.46	1893	3384	2736	1491
		12.48	1897	3385	2739	1488
		12.5	1902	3387	2742	1485
		12.52	1904	3388	2744	1484
		12.54	1906	3390	2747	1484
		12.56	1909	3391	2750	1482
		12.58	1916	3392	2753	1476
		12.6	1920	3393	2755	1473
		12.62	1926	3396	2758	1470
		12.64	1927	3396	2761	1469
		12.66	1931	3396	2763	1465
		12.68	1937	3397	2766	1460
		12.7	1942	3399	2769	1457
		12.72	1945	3402	2772	1457
		12.74	1949	3405	2774	1456
		12.76	1954	3408	2777	1454
		12.78	1956	3411	2780	1455
		12.8	1960	3412	2782	1452
		12.82	1964	3414	2785	1450
		12.84	1967	3416	2788	1449
		12.86	1970	3417	2791	1447
		12.88	1973	3419	2793	1446
		12.9	1976	3421	2796	1445
		12.92	1978	3422	2799	1444
		12.94	1982	3422	2801	1440
		12.96	1984	3422	2804	1438
		12.98	1986	3423	2807	1437
		13	1990	3423	2810	1433
		13.02	1992	3424	2812	1432
		13.04	1994	3426	2815	1432
		13.06	1996	3428	2818	1432
		13.08	1998	3430	2821	1432
		13.1	2001	3432	2823	1431
		13.12	2004	3435	2826	1431
		13.14	2008	3437	2829	1429
		13.16	2011	3441	2831	1430
		13.18	2013	3443	2834	1430
		13.2	2016	3443	2837	1427
		13.22	2020	3444	2840	1424
		13.24	2022	3445	2842	1423
		13.26	2025	3446	2845	1421
		13.28	2026	3447	2848	1421
		13.3	2027	3448	2850	1421
		13.32	2031	3449	2853	1418
		13.34	2033	3450	2856	1417
		13.36	2036	3452	2859	1416
		13.38	2040	3454	2861	1414
		13.4	2044	3456	2864	1412
		13.42	2048	3457	2867	1409
		13.44	2053	3460	2869	1407
		13.46	2057	3461	2872	1404
		13.48	2059	3461	2875	1402
		13.5	2061	3463	2878	1402
		13.52	2062	3465	2880	1403
		13.54	2063	3465	2883	1402
		13.56	2065	3466	2886	1401
		13.58	2066	3467	2888	1401
		13.6	2067	3470	2891	1403
		13.62	2068	3472	2894	1404
		13.64	2070	3473	2897	1403
		13.66	2074	3476	2899	1402
		13.68	2080	3478	2902	1398
		13.7	2083	3482	2905	1399
		13.72	2089	3482	2907	1393
		13.74	2090	3485	2910	1395
		13.76	2092	3485	2913	1393
		13.78	2094	3488	2916	1394
		13.8	2095	3490	2918	1395
		13.82	2097	3493	2921	1396
		13.84	2099	3496	2924	1397
		13.86	2102	3500	2927	1398
		13.88	2106	3502	2929	1396
		13.9	2107	3505	2932	1398
		13.92	2109	3507	2935	1398
		13.94	2110	3509	2937	1399
		13.96	2112	3513	2940	1401
		13.98	2116	3515	2943	1399
		14	2119	3517	2945	1398
		14.02	2124	3517	2948	1393
		14.04	2131	3518	2950	1387
		14.06	2135	3519	2953	1384
		14.08	2142	3519	2955	1377
		14.1	2149	3520	2958	1371
		14.12	2153	3521	2960	1368
		14.14	2162	3522	2963	1360
		14.16	2170	3522	2965	1352
		14.18	2176	3523	2968	1347
		14.2	2181	3524	2970	1343
		14.22	2186	3525	2973	1339
		14.24	2191	3527	2975	1336
		14.26	2200	3528	2978	1328
		14.28	2204	3529	2980	1325
		14.3	2207	3531	2983	1324
		14.32	2213	3532	2985	1319
		14.34	2218	3533	2987	1315
		14.36	2223	3533	2990	1310
		14.38	2226	3533	2992	1307
		14.4	2231	3534	2995	1303
		14.42	2236	3534	2997	1298
		14.44	2240	3535	3000	1295
		14.46	2243	3536	3002	1293
		14.48	2246	3537	3005	1291
		14.5	2249	3538	3007	1289
		14.52	2254	3540	3010	1286
		14.54	2259	3541	3012	1282
		14.56	2262	3543	3015	1281
		14.58	2269	3544	3017	1275
		14.6	2275	3545	3020	1270
		14.62	2280	3546	3022	1266
		14.64	2283	3547	3024	1264
		14.66	2286	3548	3027	1262
		14.68	2289	3549	3029	1260
		14.7	2296	3549	3032	1253
		14.72	2300	3550	3034	1250
		14.74	2306	3551	3037	1245
		14.76	2311	3553	3039	1242
		14.78	2315	3555	3042	1240
		14.8	2319	3556	3044	1237
		14.82	2323	3558	3047	1235
		14.84	2328	3559	3049	1231
		14.86	2334	3561	3052	1227
		14.88	2338	3562	3054	1224
		14.9	2343	3563	3057	1220
		14.92	2347	3564	3059	1217
		14.94	2350	3565	3061	1215
		14.96	2354	3567	3064	1213
		14.98	2358	3569	3066	1211
		15	2360	3571	3069	1211
		15.02	2365	3573	3071	1208
		15.04	2369	3575	3074	1206
		15.06	2374	3576	3076	1202
		15.08	2378	3578	3079	1200
		15.1	2380	3579	3081	1199
		15.12	2385	3581	3084	1196
		15.14	2389	3583	3086	1194
		15.16	2395	3585	3089	1190
		15.18	2399	3587	3091	1188
		15.2	2404	3591	3094	1187
		15.22	2406	3594	3096	1188
		15.24	2408	3595	3098	1187
		15.26	2412	3597	3101	1185
		15.28	2415	3599	3103	1184
		15.3	2418	3601	3106	1183
		15.32	2421	3603	3108	1182
		15.34	2424	3604	3111	1180
		15.36	2427	3606	3113	1179
		15.38	2430	3610	3116	1180
		15.4	2433	3611	3118	1178
		15.42	2435	3612	3121	1177
		15.44	2438	3615	3123	1177
		15.46	2440	3615	3126	1175
		15.48	2443	3617	3128	1174
		15.5	2446	3619	3131	1173
		15.52	2446	3620	3133	1174
		15.54	2451	3622	3136	1171
		15.56	2454	3624	3138	1170
		15.58	2456	3625	3140	1169
		15.6	2461	3626	3143	1165
		15.62	2465	3629	3145	1164
		15.64	2469	3631	3148	1162
		15.66	2472	3632	3150	1160
		15.68	2476	3633	3153	1157
		15.7	2478	3635	3155	1157
		15.72	2481	3639	3158	1158
		15.74	2482	3641	3160	1159
		15.76	2486	3643	3163	1157
		15.78	2489	3647	3165	1158
		15.8	2492	3648	3168	1156
		15.82	2494	3649	3170	1155
		15.84	2498	3650	3173	1152
		15.86	2500	3653	3175	1153
		15.88	2503	3654	3177	1151
		15.9	2505	3662	3180	1157
		15.92	2507	3666	3182	1159
		15.94	2510	3668	3185	1158
		15.96	2513	3669	3187	1156
		15.98	2516	3674	3190	1158
		16	2519	3676	3192	1157
		16.02	2524	3677	3194	1153
		16.04	2529	3679	3197	1150
		16.06	2533	3681	3199	1148
		16.08	2538	3682	3201	1144
		16.1	2542	3682	3203	1140
		16.12	2547	3682	3205	1135
		16.14	2552	3682	3207	1130
		16.16	2557	3683	3210	1126
		16.18	2561	3683	3212	1122
		16.2	2566	3684	3214	1118
		16.22	2570	3684	3216	1114
		16.24	2576	3685	3218	1109
		16.26	2581	3685	3220	1104
		16.28	2584	3685	3223	1101
		16.3	2589	3685	3225	1096
		16.32	2596	3686	3227	1090
		16.34	2602	3689	3229	1087
		16.36	2604	3690	3231	1086
		16.38	2609	3693	3233	1084
		16.4	2615	3693	3236	1078
		16.42	2618	3694	3238	1076
		16.44	2624	3695	3240	1071
		16.46	2628	3696	3242	1068
		16.48	2633	3697	3244	1064
		16.5	2638	3699	3246	1061
		16.52	2642	3701	3249	1059
		16.54	2645	3702	3251	1057
		16.56	2647	3704	3253	1057
		16.58	2651	3706	3255	1055
		16.6	2655	3707	3257	1052
		16.62	2659	3708	3260	1049
		16.64	2664	3709	3262	1045
		16.66	2669	3710	3264	1041
		16.68	2674	3711	3266	1037
		16.7	2678	3713	3268	1035
		16.72	2679	3713	3270	1034
		16.74	2682	3714	3273	1032
		16.76	2686	3716	3275	1030
		16.78	2689	3717	3277	1028
		16.8	2694	3717	3279	1023
		16.82	2696	3718	3281	1022
		16.84	2699	3718	3283	1019
		16.86	2704	3719	3286	1015
		16.88	2708	3719	3288	1011
		16.9	2711	3720	3290	1009
		16.92	2715	3721	3292	1006
		16.94	2718	3723	3294	1005
		16.96	2721	3724	3296	1003
		16.98	2724	3725	3299	1001
		17	2727	3727	3301	1000
		17.02	2731	3728	3303	997
		17.04	2734	3729	3305	995
		17.06	2736	3729	3307	993
		17.08	2738	3731	3309	993
		17.1	2743	3732	3312	989
		17.12	2744	3734	3314	990
		17.14	2750	3734	3316	984
		17.16	2754	3735	3318	981
		17.18	2757	3736	3320	979
		17.2	2760	3737	3322	977
		17.22	2763	3740	3325	977
		17.24	2766	3742	3327	976
		17.26	2769	3744	3329	975
		17.28	2773	3746	3331	973
		17.3	2776	3747	3333	971
		17.32	2780	3749	3335	969
		17.34	2782	3750	3338	968
		17.36	2785	3751	3340	966
		17.38	2788	3753	3342	965
		17.4	2790	3755	3344	965
		17.42	2794	3756	3346	962
		17.44	2798	3757	3348	959
		17.46	2802	3757	3351	955
		17.48	2804	3758	3353	954
		17.5	2807	3760	3355	953
		17.52	2811	3762	3357	951
		17.54	2814	3764	3359	950
		17.56	2818	3765	3362	947
		17.58	2822	3766	3364	944
		17.6	2823	3768	3366	945
		17.62	2824	3770	3368	946
		17.64	2826	3771	3370	945
		17.66	2830	3773	3372	943
		17.68	2831	3775	3375	944
		17.7	2833	3777	3377	944
		17.72	2836	3777	3379	941
		17.74	2839	3779	3381	940
		17.76	2844	3781	3383	937
		17.78	2846	3784	3385	938
		17.8	2848	3787	3388	939
		17.82	2851	3790	3390	939
		17.84	2853	3790	3392	937
		17.86	2855	3792	3394	937
		17.88	2857	3794	3396	937
		17.9	2861	3797	3398	936
		17.92	2862	3798	3401	936
		17.94	2863	3800	3403	937
		17.96	2865	3801	3405	936
		17.98	2869	3802	3407	933
		18	2871	3803	3409	932
		18.02	2876	3804	3411	928
		18.04	2881	3806	3413	925
		18.06	2882	3807	3415	925
		18.08	2885	3808	3417	923
		18.1	2889	3810	3418	921
		18.12	2895	3811	3420	916
		18.14	2900	3812	3422	912
		18.16	2906	3813	3424	907
		18.18	2909	3814	3426	905
		18.2	2912	3814	3428	902
		18.22	2917	3815	3429	898
		18.24	2922	3816	3431	894
		18.26	2927	3816	3433	889
		18.28	2932	3816	3435	884
		18.3	2935	3817	3437	882
		18.32	2939	3819	3439	880
		18.34	2942	3820	3440	878
		18.36	2946	3821	3442	875
		18.38	2952	3821	3444	869
		18.4	2955	3821	3446	866
		18.42	2960	3823	3448	863
		18.44	2963	3824	3450	861
		18.46	2966	3824	3451	858
		18.48	2968	3824	3453	856
		18.5	2970	3825	3455	855
		18.52	2974	3825	3457	851
		18.54	2977	3825	3459	848
		18.56	2981	3826	3461	845
		18.58	2986	3828	3462	842
		18.6	2991	3828	3464	837
		18.62	2994	3829	3466	835
		18.64	2997	3830	3468	833
		18.66	3001	3830	3470	829
		18.68	3005	3831	3471	826
		18.7	3008	3832	3473	824
		18.72	3011	3833	3475	822
		18.74	3015	3835	3477	820
		18.76	3018	3836	3479	818
		18.78	3021	3837	3481	816
		18.8	3024	3838	3482	814
		18.82	3028	3840	3484	812
		18.84	3030	3840	3486	810
		18.86	3033	3841	3488	808
		18.88	3036	3842	3490	806
		18.9	3041	3843	3492	802
		18.92	3046	3844	3493	798
		18.94	3050	3844	3495	794
		18.96	3053	3845	3497	792
		18.98	3057	3846	3499	789
		19	3058	3847	3501	789
		19.02	3060	3847	3503	787
		19.04	3065	3848	3504	783
		19.06	3067	3850	3506	783
		19.08	3070	3850	3508	780
		19.1	3074	3852	3510	778
		19.12	3077	3853	3512	776
		19.14	3081	3854	3514	773
		19.16	3085	3854	3515	769
		19.18	3091	3855	3517	764
		19.2	3094	3855	3519	761
		19.22	3098	3856	3521	758
		19.24	3104	3856	3523	752
		19.26	3106	3859	3525	753
		19.28	3107	3859	3526	752
		19.3	3109	3860	3528	751
		19.32	3110	3860	3530	750
		19.34	3113	3861	3532	748
		19.36	3117	3862	3534	745
		19.38	3119	3864	3536	745
		19.4	3123	3865	3537	742
		19.42	3125	3866	3539	741
		19.44	3125	3867	3541	742
		19.46	3129	3869	3543	740
		19.48	3131	3871	3545	740
		19.5	3133	3872	3547	739
		19.52	3135	3873	3548	738
		19.54	3138	3874	3550	736
		19.56	3140	3875	3552	735
		19.58	3142	3876	3554	734
		19.6	3143	3878	3556	735
		19.62	3145	3881	3558	736
		19.64	3148	3883	3559	735
		19.66	3149	3885	3561	736
		19.68	3152	3886	3563	734
		19.7	3154	3889	3565	735
		19.72	3156	3891	3567	735
		19.74	3158	3893	3569	735
		19.76	3160	3895	3570	735
		19.78	3163	3897	3572	734
		19.8	3165	3898	3574	733
		19.82	3168	3900	3576	732
		19.84	3170	3902	3578	732
		19.86	3172	3904	3580	732
		19.88	3173	3906	3581	733
		19.9	3175	3907	3583	732
		19.92	3178	3909	3585	731
		19.94	3179	3912	3587	733
		19.96	3181	3914	3589	733
		19.98	3182	3915	3591	733
		20	3184	3917	3592	733
		20.02	3189	3918	3594	729
		20.04	3194	3919	3596	725
		20.06	3199	3920	3597	721
		20.08	3205	3921	3599	716
		20.1	3210	3921	3601	711
		20.12	3215	3922	3603	707
		20.14	3218	3922	3604	704
		20.16	3225	3922	3606	697
		20.18	3230	3923	3608	693
		20.2	3236	3923	3609	687
		20.22	3240	3924	3611	684
		20.24	3245	3926	3613	681
		20.26	3251	3926	3614	675
		20.28	3256	3927	3616	671
		20.3	3261	3928	3618	667
		20.32	3266	3928	3619	662
		20.34	3271	3929	3621	658
		20.36	3276	3929	3623	653
		20.38	3281	3930	3625	649
		20.4	3285	3930	3626	645
		20.42	3289	3931	3628	642
		20.44	3292	3931	3630	639
		20.46	3296	3932	3631	636
		20.48	3299	3932	3633	633
		20.5	3303	3933	3635	630
		20.52	3306	3934	3636	628
		20.54	3310	3935	3638	625
		20.56	3316	3937	3640	621
		20.58	3319	3938	3642	619
		20.6	3322	3940	3643	618
		20.62	3326	3941	3645	615
		20.64	3330	3942	3647	612
		20.66	3334	3944	3648	610
		20.68	3337	3944	3650	607
		20.7	3341	3945	3652	604
		20.72	3345	3945	3653	600
		20.74	3349	3946	3655	597
		20.76	3353	3946	3657	593
		20.78	3356	3947	3658	591
		20.8	3361	3948	3660	587
		20.82	3365	3949	3662	584
		20.84	3369	3950	3664	581
		20.86	3372	3951	3665	579
		20.88	3376	3951	3667	575
		20.9	3380	3952	3669	572
		20.92	3383	3952	3670	569
		20.94	3388	3953	3672	565
		20.96	3391	3953	3674	562
		20.98	3395	3954	3675	559
		21	3398	3954	3677	556
		21.02	3403	3955	3679	552
		21.04	3406	3955	3680	549
		21.06	3410	3956	3682	546
		21.08	3414	3956	3684	542
		21.1	3417	3958	3686	541
		21.12	3421	3959	3687	538
		21.14	3425	3960	3689	535
		21.16	3429	3961	3691	532
		21.18	3432	3963	3692	531
		21.2	3436	3965	3694	529
		21.22	3440	3966	3696	526
		21.24	3444	3967	3697	523
		21.26	3446	3969	3699	523
		21.28	3448	3970	3701	522
		21.3	3452	3973	3702	521
		21.32	3456	3975	3704	519
		21.34	3460	3977	3706	517
		21.36	3463	3978	3708	515
		21.38	3467	3979	3709	512
		21.4	3469	3980	3711	511
		21.42	3473	3982	3713	509
		21.44	3475	3982	3714	507
		21.46	3478	3984	3716	506
		21.48	3481	3986	3718	505
		21.5	3483	3987	3719	504
		21.52	3486	3988	3721	502
		21.54	3488	3989	3723	501
		21.56	3490	3992	3724	502
		21.58	3494	3995	3726	501
		21.6	3497	3996	3728	499
		21.62	3499	3998	3730	499
		21.64	3501	4000	3731	499
		21.66	3502	4001	3733	499
		21.68	3505	4002	3735	497
		21.7	3506	4003	3736	497
		21.72	3507	4005	3738	498
		21.74	3510	4007	3740	497
		21.76	3512	4009	3741	497
		21.78	3514	4009	3743	495
		21.8	3516	4011	3745	495
		21.82	3519	4015	3747	496
		21.84	3519	4016	3748	497
		21.86	3523	4017	3750	494
		21.88	3525	4019	3752	494
		21.9	3527	4019	3753	492
		21.92	3529	4020	3755	491
		21.94	3530	4021	3757	491
		21.96	3531	4022	3758	491
		21.98	3532	4023	3760	491
		22	3534	4024	3762	490
		22.02	3539	4026	3765	487
		22.04	3544	4028	3767	484
		22.06	3549	4030	3770	481
		22.08	3556	4032	3773	476
		22.1	3561	4033	3775	472
		22.12	3566	4036	3778	470
		22.14	3571	4037	3780	466
		22.16	3576	4041	3783	465
		22.18	3580	4042	3786	462
		22.2	3585	4044	3788	459
		22.22	3590	4045	3791	455
		22.24	3594	4046	3794	452
		22.26	3597	4046	3796	449
		22.28	3601	4047	3799	446
		22.3	3606	4048	3802	442
		22.32	3611	4050	3804	439
		22.34	3615	4054	3807	439
		22.36	3619	4055	3810	436
		22.38	3622	4059	3812	437
		22.4	3625	4062	3815	437
		22.42	3630	4064	3817	434
		22.44	3633	4066	3820	433
		22.46	3635	4067	3823	432
		22.48	3639	4070	3825	431
		22.5	3643	4072	3828	429
		22.52	3646	4074	3831	428
		22.54	3650	4076	3833	426
		22.56	3651	4077	3836	426
		22.58	3654	4078	3839	424
		22.6	3658	4081	3841	423
		22.62	3660	4083	3844	423
		22.64	3663	4086	3847	423
		22.66	3664	4089	3849	425
		22.68	3666	4092	3852	426
		22.7	3669	4095	3854	426
		22.72	3671	4098	3857	427
		22.74	3673	4101	3860	428
		22.76	3674	4104	3862	430
		22.78	3676	4107	3865	431
		22.8	3677	4110	3868	433
		22.82	3679	4111	3870	432
		22.84	3680	4113	3873	433
		22.86	3682	4115	3876	433
		22.88	3684	4119	3878	435
		22.9	3686	4124	3881	438
		22.92	3687	4129	3884	442
		22.94	3688	4134	3886	446
		22.96	3690	4138	3889	448
		22.98	3691	4143	3891	452
		23	3693	4148	3894	455
		23.02	3695	4152	3897	457
		23.04	3697	4156	3899	459
		23.06	3699	4161	3902	462
		23.08	3700	4162	3905	462
		23.1	3701	4167	3907	466
		23.12	3704	4169	3910	465
		23.14	3705	4172	3913	467
		23.16	3706	4178	3915	472
		23.18	3708	4184	3918	476
		23.2	3709	4188	3921	479
		23.22	3710	4191	3923	481
		23.24	3711	4195	3926	484
		23.26	3712	4199	3928	487
		23.28	3713	4207	3931	494
		23.3	3714	4215	3934	501
		23.32	3716	4220	3936	504
		23.34	3717	4226	3939	509
		23.36	3718	4233	3942	515
		23.38	3719	4238	3944	519
		23.4	3720	4245	3947	525
		23.42	3721	4253	3950	532
		23.44	3722	4259	3952	537
		23.46	3723	4267	3955	544
		23.48	3724	4275	3958	551
		23.5	3725	4282	3960	557
		23.52	3726	4287	3963	561
		23.54	3727	4291	3966	564
		23.56	3729	4297	3968	568
		23.58	3729	4303	3971	574
		23.6	3730	4308	3973	578
		23.62	3730	4316	3976	586
		23.64	3731	4323	3979	592
		23.66	3732	4331	3981	599
		23.68	3733	4338	3984	605
		23.7	3734	4343	3987	609
		23.72	3734	4349	3989	615
		23.74	3735	4358	3992	623
		23.76	3736	4365	3995	629
		23.78	3737	4371	3997	634
		23.8	3739	4379	4000	640
		23.82	3740	4387	4003	647
		23.84	3741	4396	4005	655
		23.86	3741	4403	4008	662
		23.88	3743	4408	4010	665
		23.9	3743	4417	4013	674
		23.92	3743	4426	4016	683
		23.94	3744	4435	4018	691
		23.96	3744	4443	4021	699
		23.98	3746	4450	4024	704
		24	3746	4456	4026	710
		24.02	3749	4459	4029	710
		24.04	3754	4463	4032	709
		24.06	3758	4466	4035	708
		24.08	3761	4468	4038	707
		24.1	3763	4469	4041	706
		24.12	3764	4471	4044	707
		24.14	3768	4472	4047	704
		24.16	3772	4474	4050	702
		24.18	3775	4476	4053	701
		24.2	3779	4478	4056	699
		24.22	3782	4479	4059	697
		24.24	3785	4482	4062	697
		24.26	3788	4486	4065	698
		24.28	3790	4491	4068	701
		24.3	3792	4495	4071	703
		24.32	3794	4499	4074	705
		24.34	3797	4504	4077	707
		24.36	3799	4508	4080	709
		24.38	3800	4512	4083	712
		24.4	3803	4517	4086	714
		24.42	3804	4520	4088	716
		24.44	3806	4521	4091	715
		24.46	3808	4522	4094	714
		24.48	3810	4527	4097	717
		24.5	3812	4529	4100	717
		24.52	3813	4532	4103	719
		24.54	3814	4537	4106	723
		24.56	3815	4540	4109	725
		24.58	3816	4544	4112	728
		24.6	3818	4548	4115	730
		24.62	3819	4552	4118	733
		24.64	3821	4554	4121	733
		24.66	3822	4557	4124	735
		24.68	3823	4560	4127	737
		24.7	3825	4563	4130	738
		24.72	3827	4567	4133	740
		24.74	3828	4571	4136	743
		24.76	3830	4575	4139	745
		24.78	3832	4580	4142	748
		24.8	3833	4586	4145	753
		24.82	3834	4590	4148	756
		24.84	3835	4596	4151	761
		24.86	3838	4599	4154	761
		24.88	3840	4603	4156	763
		24.9	3842	4607	4159	765
		24.92	3844	4611	4162	767
		24.94	3845	4618	4165	773
		24.96	3847	4622	4168	775
		24.98	3849	4625	4171	776
		25	3850	4631	4174	781
		25.02	3851	4637	4177	786
		25.04	3852	4639	4180	787
		25.06	3855	4645	4183	790
		25.08	3856	4649	4186	793
		25.1	3857	4653	4189	796
		25.12	3858	4659	4192	801
		25.14	3859	4664	4195	805
		25.16	3860	4670	4198	810
		25.18	3861	4674	4201	813
		25.2	3862	4681	4204	819
		25.22	3863	4688	4207	825
		25.24	3865	4693	4210	828
		25.26	3865	4699	4213	834
		25.28	3866	4704	4216	838
		25.3	3868	4710	4219	842
		25.32	3869	4719	4222	850
		25.34	3871	4724	4224	853
		25.36	3873	4729	4227	856
		25.38	3874	4736	4230	862
		25.4	3876	4745	4233	869
		25.42	3877	4754	4236	877
		25.44	3878	4761	4239	883
		25.46	3879	4766	4242	887
		25.48	3880	4771	4245	891
		25.5	3881	4775	4248	894
		25.52	3882	4785	4251	903
		25.54	3883	4790	4254	907
		25.56	3884	4795	4257	911
		25.58	3885	4800	4260	915
		25.6	3885	4807	4263	922
		25.62	3888	4814	4266	926
		25.64	3889	4821	4269	932
		25.66	3890	4828	4272	938
		25.68	3891	4835	4275	944
		25.7	3892	4841	4278	949
		25.72	3893	4846	4281	953
		25.74	3893	4852	4284	959
		25.76	3894	4859	4287	965
		25.78	3894	4865	4290	971
		25.8	3895	4872	4292	977
		25.82	3896	4879	4295	983
		25.84	3897	4885	4298	988
		25.86	3898	4892	4301	994
		25.88	3899	4900	4304	1001
		25.9	3900	4908	4307	1008
		25.92	3901	4915	4310	1014
		25.94	3902	4925	4313	1023
		25.96	3902	4933	4316	1031
		25.98	3902	4938	4319	1036
		26	3904	4942	4322	1038
		26.02	3907	4944	4325	1037
		26.04	3910	4946	4328	1036
		26.06	3913	4949	4332	1036
		26.08	3916	4951	4335	1035
		26.1	3918	4955	4338	1037
		26.12	3920	4956	4341	1036
		26.14	3922	4958	4344	1036
		26.16	3925	4960	4348	1035
		26.18	3927	4963	4351	1036
		26.2	3929	4965	4354	1036
		26.22	3932	4968	4357	1036
		26.24	3934	4970	4360	1036
		26.26	3938	4972	4363	1034
		26.28	3942	4975	4367	1033
		26.3	3945	4978	4370	1033
		26.32	3947	4981	4373	1034
		26.34	3949	4984	4376	1035
		26.36	3951	4986	4379	1035
		26.38	3953	4990	4383	1037
		26.4	3955	4993	4386	1038
		26.42	3957	4996	4389	1039
		26.44	3959	4998	4392	1039
		26.46	3962	5001	4395	1039
		26.48	3966	5004	4399	1038
		26.5	3967	5008	4402	1041
		26.52	3968	5012	4405	1044
		26.54	3970	5016	4408	1046
		26.56	3971	5020	4411	1049
		26.58	3973	5024	4414	1051
		26.6	3975	5028	4418	1053
		26.62	3977	5032	4421	1055
		26.64	3979	5033	4424	1054
		26.66	3981	5037	4427	1056
		26.68	3983	5040	4430	1057
		26.7	3985	5041	4434	1056
		26.72	3987	5042	4437	1055
		26.74	3989	5046	4440	1057
		26.76	3992	5051	4443	1059
		26.78	3996	5058	4446	1062
		26.8	3997	5060	4449	1063
		26.82	3999	5065	4453	1066
		26.84	3999	5068	4456	1069
		26.86	4001	5070	4459	1069
		26.88	4003	5077	4462	1074
		26.9	4004	5079	4465	1075
		26.92	4006	5081	4469	1075
		26.94	4007	5085	4472	1078
		26.96	4008	5087	4475	1079
		26.98	4009	5092	4478	1083
		27	4010	5098	4481	1088
		27.02	4012	5101	4485	1089
		27.04	4014	5106	4488	1092
		27.06	4015	5109	4491	1094
		27.08	4015	5116	4494	1101
		27.1	4016	5118	4497	1102
		27.12	4019	5122	4500	1103
		27.14	4020	5127	4504	1107
		27.16	4021	5132	4507	1111
		27.18	4022	5139	4510	1117
		27.2	4022	5140	4513	1118
		27.22	4024	5145	4516	1121
		27.24	4025	5148	4520	1123
		27.26	4029	5154	4523	1125
		27.28	4030	5161	4526	1131
		27.3	4031	5169	4529	1138
		27.32	4033	5174	4532	1141
		27.34	4034	5181	4536	1147
		27.36	4036	5186	4539	1150
		27.38	4037	5194	4542	1157
		27.4	4038	5199	4545	1161
		27.42	4038	5202	4548	1164
		27.44	4041	5204	4551	1163
		27.46	4042	5210	4555	1168
		27.48	4043	5216	4558	1173
		27.5	4044	5222	4561	1178
		27.52	4045	5230	4564	1185
		27.54	4047	5236	4567	1189
		27.56	4048	5241	4571	1193
		27.58	4050	5249	4574	1199
		27.6	4051	5260	4577	1209
		27.62	4053	5268	4580	1215
		27.64	4054	5278	4583	1224
		27.66	4054	5283	4586	1229
		27.68	4056	5291	4590	1235
		27.7	4056	5300	4593	1244
		27.72	4057	5309	4596	1252
		27.74	4057	5316	4599	1259
		27.76	4059	5326	4602	1267
		27.78	4060	5332	4606	1272
		27.8	4062	5336	4609	1274
		27.82	4063	5340	4612	1277
		27.84	4065	5346	4615	1281
		27.86	4066	5354	4618	1288
		27.88	4066	5364	4622	1298
		27.9	4067	5371	4625	1304
		27.92	4068	5379	4628	1311
		27.94	4070	5388	4631	1318
		27.96	4071	5394	4634	1323
		27.98	4073	5398	4637	1325
		28	4074	5406	4641	1332
		28.02	4077	5409	4644	1332
		28.04	4079	5414	4647	1335
		28.06	4083	5418	4650	1335
		28.08	4086	5420	4653	1334
		28.1	4089	5421	4656	1332
		28.12	4093	5422	4659	1329
		28.14	4096	5423	4662	1327
		28.16	4100	5423	4665	1323
		28.18	4105	5424	4669	1319
		28.2	4108	5425	4672	1317
		28.22	4110	5426	4675	1316
		28.24	4112	5428	4678	1316
		28.26	4115	5431	4681	1316
		28.28	4118	5433	4684	1315
		28.3	4124	5436	4687	1312
		28.32	4126	5439	4690	1313
		28.34	4129	5441	4693	1312
		28.36	4134	5445	4697	1311
		28.38	4136	5448	4700	1312
		28.4	4138	5450	4703	1312
		28.42	4141	5451	4706	1310
		28.44	4145	5453	4709	1308
		28.46	4149	5456	4712	1307
		28.48	4152	5460	4715	1308
		28.5	4155	5462	4718	1307
		28.52	4157	5464	4721	1307
		28.54	4160	5467	4724	1307
		28.56	4163	5470	4728	1307
		28.58	4166	5474	4731	1308
		28.6	4168	5478	4734	1310
		28.62	4171	5482	4737	1311
		28.64	4172	5484	4740	1312
		28.66	4175	5486	4743	1311
		28.68	4178	5489	4746	1311
		28.7	4180	5492	4749	1312
		28.72	4181	5495	4752	1314
		28.74	4185	5499	4756	1314
		28.76	4187	5502	4759	1315
		28.78	4189	5504	4762	1315
		28.8	4190	5506	4765	1316
		28.82	4192	5509	4768	1317
		28.84	4193	5510	4771	1317
		28.86	4194	5512	4774	1318
		28.88	4196	5516	4777	1320
		28.9	4199	5517	4780	1318
		28.92	4200	5521	4784	1321
		28.94	4201	5526	4787	1325
		28.96	4205	5532	4790	1327
		28.98	4206	5536	4793	1330
		29	4206	5539	4796	1333
		29.02	4209	5542	4799	1333
		29.04	4210	5545	4802	1335
		29.06	4212	5548	4805	1336
		29.08	4214	5552	4808	1338
		29.1	4215	5555	4811	1340
		29.12	4217	5560	4815	1343
		29.14	4219	5562	4818	1343
		29.16	4221	5567	4821	1346
		29.18	4222	5571	4824	1349
		29.2	4223	5576	4827	1353
		29.22	4225	5582	4830	1357
		29.24	4227	5584	4833	1357
		29.26	4229	5589	4836	1360
		29.28	4230	5592	4839	1362
		29.3	4232	5595	4843	1363
		29.32	4235	5597	4846	1362
		29.34	4237	5600	4849	1363
		29.36	4240	5602	4852	1362
		29.38	4242	5607	4855	1365
		29.4	4243	5611	4858	1368
		29.42	4243	5616	4861	1373
		29.44	4247	5622	4864	1375
		29.46	4251	5626	4867	1375
		29.48	4254	5628	4870	1374
		29.5	4254	5631	4874	1377
		29.52	4255	5638	4877	1383
		29.54	4257	5644	4880	1387
		29.56	4259	5648	4883	1389
		29.58	4260	5653	4886	1393
		29.6	4262	5658	4889	1396
		29.62	4263	5662	4892	1399
		29.64	4265	5666	4895	1401
		29.66	4268	5670	4898	1402
		29.68	4268	5673	4902	1405
		29.7	4270	5680	4905	1410
		29.72	4272	5686	4908	1414
		29.74	4273	5691	4911	1418
		29.76	4274	5698	4914	1424
		29.78	4275	5700	4917	1425
		29.8	4275	5705	4920	1430
		29.82	4276	5713	4923	1437
		29.84	4277	5719	4926	1442
		29.86	4278	5726	4930	1448
		29.88	4279	5731	4933	1452
		29.9	4279	5738	4936	1459
		29.92	4281	5742	4939	1461
		29.94	4284	5749	4942	1465
		29.96	4287	5756	4945	1469
		29.98	4288	5763	4948	1475
		30	4290	5770	4951	1480
		30.02	4295	5771	4954	1476
		30.04	4298	5772	4956	1474
		30.06	4300	5773	4959	1473
		30.08	4304	5774	4962	1470
		30.1	4309	5776	4964	1467
		30.12	4312	5777	4967	1465
		30.14	4315	5778	4969	1463
		30.16	4318	5781	4972	1463
		30.18	4321	5784	4975	1463
		30.2	4323	5786	4977	1463
		30.22	4326	5789	4980	1463
		30.24	4327	5790	4982	1463
		30.26	4329	5791	4985	1462
		30.28	4332	5792	4987	1460
		30.3	4333	5795	4990	1462
		30.32	4338	5798	4993	1460
		30.34	4340	5802	4995	1462
		30.36	4346	5806	4998	1460
		30.38	4348	5807	5000	1459
		30.4	4351	5809	5003	1458
		30.42	4353	5811	5006	1458
		30.44	4358	5812	5008	1454
		30.46	4359	5814	5011	1455
		30.48	4361	5816	5013	1455
		30.5	4364	5817	5016	1453
		30.52	4369	5819	5019	1450
		30.54	4372	5822	5021	1450
		30.56	4376	5826	5024	1450
		30.58	4377	5832	5026	1455
		30.6	4379	5836	5029	1457
		30.62	4384	5841	5032	1457
		30.64	4386	5844	5034	1458
		30.66	4388	5845	5037	1457
		30.68	4392	5846	5039	1454
		30.7	4392	5848	5042	1456
		30.72	4393	5850	5045	1457
		30.74	4395	5853	5047	1458
		30.76	4397	5854	5050	1457
		30.78	4398	5858	5052	1460
		30.8	4399	5860	5055	1461
		30.82	4400	5862	5058	1462
		30.84	4401	5863	5060	1462
		30.86	4402	5865	5063	1463
		30.88	4404	5869	5065	1465
		30.9	4405	5872	5068	1467
		30.92	4406	5874	5071	1468
		30.94	4407	5874	5073	1467
		30.96	4409	5876	5076	1467
		30.98	4411	5878	5078	1467
		31	4412	5881	5081	1469
		31.02	4413	5885	5084	1472
		31.04	4414	5887	5086	1473
		31.06	4416	5889	5089	1473
		31.08	4418	5891	5091	1473
		31.1	4419	5893	5094	1474
		31.12	4420	5896	5097	1476
		31.14	4424	5901	5099	1477
		31.16	4426	5902	5102	1476
		31.18	4427	5905	5104	1478
		31.2	4428	5905	5107	1477
		31.22	4431	5907	5110	1476
		31.24	4434	5910	5112	1476
		31.26	4437	5912	5115	1475
		31.28	4439	5914	5117	1475
		31.3	4441	5916	5120	1475
		31.32	4443	5918	5123	1475
		31.34	4444	5919	5125	1475
		31.36	4446	5921	5128	1475
		31.38	4447	5923	5130	1476
		31.4	4449	5924	5133	1475
		31.42	4450	5926	5136	1476
		31.44	4453	5929	5138	1476
		31.46	4456	5934	5141	1478
		31.48	4456	5936	5143	1480
		31.5	4457	5938	5146	1481
		31.52	4458	5942	5149	1484
		31.54	4460	5946	5151	1486
		31.56	4461	5948	5154	1487
		31.58	4462	5951	5156	1489
		31.6	4463	5954	5159	1491
		31.62	4465	5957	5162	1492
		31.64	4467	5960	5164	1493
		31.66	4468	5964	5167	1496
		31.68	4469	5971	5169	1502
		31.7	4471	5975	5172	1504
		31.72	4472	5980	5175	1508
		31.74	4474	5985	5177	1511
		31.76	4477	5989	5180	1512
		31.78	4478	5992	5182	1514
		31.8	4479	5995	5185	1516
		31.82	4481	5997	5188	1516
		31.84	4482	6001	5190	1519
		31.86	4483	6005	5193	1522
		31.88	4485	6007	5195	1522
		31.9	4486	6014	5198	1528
		31.92	4487	6018	5201	1531
		31.94	4488	6020	5203	1532
		31.96	4490	6022	5206	1532
		31.98	4491	6026	5208	1535
		32	4493	6030	5211	1537
		32.02	4495	6032	5214	1537
		32.04	4502	6034	5216	1532
		32.06	4507	6035	5219	1528
		32.08	4508	6036	5222	1528
		32.1	4511	6038	5224	1527
		32.12	4515	6039	5227	1524
		32.14	4518	6041	5230	1523
		32.16	4520	6042	5232	1522
		32.18	4522	6043	5235	1521
		32.2	4526	6045	5237	1519
		32.22	4530	6046	5240	1516
		32.24	4535	6048	5243	1513
		32.26	4539	6049	5245	1510
		32.28	4540	6050	5248	1510
		32.3	4545	6050	5251	1505
		32.32	4549	6051	5253	1502
		32.34	4554	6052	5256	1498
		32.36	4555	6054	5259	1499
		32.38	4557	6054	5261	1497
		32.4	4559	6055	5264	1496
		32.42	4563	6055	5267	1492
		32.44	4566	6057	5269	1491
		32.46	4572	6060	5272	1488
		32.48	4575	6063	5275	1488
		32.5	4575	6064	5277	1489
		32.52	4576	6064	5280	1488
		32.54	4578	6064	5283	1486
		32.56	4581	6066	5285	1485
		32.58	4584	6066	5288	1482
		32.6	4587	6067	5291	1480
		32.62	4589	6070	5293	1481
		32.64	4591	6072	5296	1481
		32.66	4593	6073	5299	1480
		32.68	4596	6074	5301	1478
		32.7	4600	6078	5304	1478
		32.72	4603	6079	5307	1476
		32.74	4605	6083	5309	1478
		32.76	4609	6084	5312	1475
		32.78	4612	6086	5315	1474
		32.8	4614	6087	5317	1473
		32.82	4617	6087	5320	1470
		32.84	4620	6090	5322	1470
		32.86	4623	6091	5325	1468
		32.88	4624	6092	5328	1468
		32.9	4625	6094	5330	1469
		32.92	4625	6096	5333	1471
		32.94	4626	6097	5336	1471
		32.96	4628	6098	5338	1470
		32.98	4629	6100	5341	1471
		33	4630	6101	5344	1471
		33.02	4632	6102	5346	1470
		33.04	4634	6104	5349	1470
		33.06	4637	6105	5352	1468
		33.08	4639	6106	5354	1467
		33.1	4641	6108	5357	1467
		33.12	4643	6110	5360	1467
		33.14	4645	6112	5362	1467
		33.16	4649	6115	5365	1466
		33.18	4650	6116	5368	1466
		33.2	4652	6118	5370	1466
		33.22	4653	6120	5373	1467
		33.24	4654	6122	5376	1468
		33.26	4655	6125	5378	1470
		33.28	4656	6126	5381	1470
		33.3	4659	6128	5384	1469
		33.32	4661	6130	5386	1469
		33.34	4665	6132	5389	1467
		33.36	4666	6137	5392	1471
		33.38	4669	6138	5394	1469
		33.4	4672	6140	5397	1468
		33.42	4673	6142	5400	1469
		33.44	4675	6148	5402	1473
		33.46	4677	6149	5405	1472
		33.48	4679	6150	5408	1471
		33.5	4681	6154	5410	1473
		33.52	4683	6158	5413	1475
		33.54	4686	6159	5415	1473
		33.56	4686	6160	5418	1474
		33.58	4688	6163	5421	1475
		33.6	4690	6166	5423	1476
		33.62	4693	6170	5426	1477
		33.64	4695	6171	5429	1476
		33.66	4697	6172	5431	1475
		33.68	4699	6174	5434	1475
		33.7	4701	6175	5437	1474
		33.72	4702	6179	5439	1477
		33.74	4703	6184	5442	1481
		33.76	4704	6187	5445	1483
		33.78	4706	6189	5447	1483
		33.8	4709	6193	5450	1484
		33.82	4710	6195	5453	1485
		33.84	4711	6198	5455	1487
		33.86	4713	6202	5458	1489
		33.88	4716	6206	5461	1490
		33.9	4716	6207	5463	1491
		33.92	4717	6211	5466	1494
		33.94	4718	6215	5469	1497
		33.96	4720	6218	5471	1498
		33.98	4721	6223	5474	1502
		34	4726	6227	5477	1501
		34.02	4729	6229	5479	1500
		34.04	4733	6229	5482	1496
		34.06	4737	6229	5485	1492
		34.08	4740	6232	5487	1492
		34.1	4745	6233	5490	1488
		34.12	4748	6234	5492	1486
		34.14	4752	6235	5495	1483
		34.16	4756	6236	5498	1480
		34.18	4762	6238	5500	1476
		34.2	4766	6240	5503	1474
		34.22	4768	6242	5506	1474
		34.24	4771	6243	5508	1472
		34.26	4774	6244	5511	1470
		34.28	4777	6245	5514	1468
		34.3	4782	6247	5516	1465
		34.32	4786	6251	5519	1465
		34.34	4789	6253	5522	1464
		34.36	4792	6254	5524	1462
		34.38	4794	6256	5527	1462
		34.4	4799	6256	5529	1457
		34.42	4803	6256	5532	1453
		34.44	4804	6258	5535	1454
		34.46	4807	6259	5537	1452
		34.48	4811	6260	5540	1449
		34.5	4816	6261	5543	1445
		34.52	4820	6263	5545	1443
		34.54	4821	6265	5548	1444
		34.56	4824	6265	5551	1441
		34.58	4829	6265	5553	1436
		34.6	4835	6266	5556	1431
		34.62	4838	6267	5558	1429
		34.64	4840	6269	5561	1429
		34.66	4842	6271	5564	1429
		34.68	4847	6272	5566	1425
		34.7	4851	6274	5569	1423
		34.72	4852	6275	5572	1423
		34.74	4855	6275	5574	1420
		34.76	4859	6280	5577	1421
		34.78	4861	6284	5580	1423
		34.8	4867	6287	5582	1420
		34.82	4869	6288	5585	1419
		34.84	4872	6289	5588	1417
		34.86	4872	6290	5590	1418
		34.88	4874	6292	5593	1418
		34.9	4878	6294	5595	1416
		34.92	4881	6295	5598	1414
		34.94	4882	6297	5601	1415
		34.96	4885	6298	5603	1413
		34.98	4887	6299	5606	1412
		35	4889	6300	5609	1411
		35.02	4891	6301	5611	1410
		35.04	4893	6303	5614	1410
		35.06	4895	6303	5617	1408
		35.08	4898	6305	5619	1407
		35.1	4901	6308	5622	1407
		35.12	4903	6311	5625	1408
		35.14	4905	6312	5627	1407
		35.16	4907	6316	5630	1409
		35.18	4909	6318	5632	1409
		35.2	4912	6321	5635	1409
		35.22	4915	6324	5638	1409
		35.24	4917	6326	5640	1409
		35.26	4919	6330	5643	1411
		35.28	4920	6331	5646	1411
		35.3	4921	6334	5648	1413
		35.32	4923	6336	5651	1413
		35.34	4925	6339	5654	1414
		35.36	4928	6342	5656	1414
		35.38	4930	6344	5659	1414
		35.4	4932	6347	5662	1415
		35.42	4934	6350	5664	1416
		35.44	4937	6353	5667	1416
		35.46	4940	6354	5669	1414
		35.48	4943	6355	5672	1412
		35.5	4945	6358	5675	1413
		35.52	4948	6362	5677	1414
		35.54	4951	6365	5680	1414
		35.56	4954	6368	5683	1414
		35.58	4956	6371	5685	1415
		35.6	4959	6373	5688	1414
		35.62	4960	6375	5691	1415
		35.64	4963	6377	5693	1414
		35.66	4964	6380	5696	1416
		35.68	4967	6382	5699	1415
		35.7	4969	6385	5701	1416
		35.72	4972	6388	5704	1416
		35.74	4973	6390	5706	1417
		35.76	4973	6393	5709	1420
		35.78	4975	6397	5712	1422
		35.8	4976	6400	5714	1424
		35.82	4978	6406	5717	1428
		35.84	4980	6410	5720	1430
		35.86	4982	6412	5722	1430
		35.88	4983	6419	5725	1436
		35.9	4984	6425	5728	1441
		35.92	4985	6426	5730	1441
		35.94	4986	6430	5733	1444
		35.96	4988	6434	5736	1446
		35.98	4989	6440	5738	1451
		36	4993	6444	5741	1451
		36.02	4996	6445	5743	1449
		36.04	5001	6446	5746	1445
		36.06	5004	6447	5748	1443
		36.08	5009	6448	5750	1439
		36.1	5014	6450	5753	1436
		36.12	5017	6452	5755	1435
		36.14	5020	6453	5758	1433
		36.16	5021	6455	5760	1434
		36.18	5026	6456	5762	1430
		36.2	5028	6457	5765	1429
		36.22	5029	6458	5767	1429
		36.24	5031	6459	5770	1428
		36.26	5033	6461	5772	1428
		36.28	5036	6461	5774	1425
		36.3	5040	6462	5777	1422
		36.32	5044	6463	5779	1419
		36.34	5047	6464	5782	1417
		36.36	5051	6465	5784	1414
		36.38	5055	6466	5787	1411
		36.4	5056	6467	5789	1411
		36.42	5063	6469	5791	1406
		36.44	5066	6470	5794	1404
		36.46	5069	6472	5796	1403
		36.48	5071	6474	5799	1403
		36.5	5073	6477	5801	1404
		36.52	5075	6479	5803	1404
		36.54	5078	6482	5806	1404
		36.56	5079	6485	5808	1406
		36.58	5080	6486	5811	1406
		36.6	5082	6488	5813	1406
		36.62	5086	6489	5815	1403
		36.64	5091	6492	5818	1401
		36.66	5095	6494	5820	1399
		36.68	5098	6497	5823	1399
		36.7	5100	6500	5825	1400
		36.72	5105	6500	5827	1395
		36.74	5108	6503	5830	1395
		36.76	5109	6503	5832	1394
		36.78	5110	6505	5835	1395
		36.8	5114	6506	5837	1392
		36.82	5117	6508	5840	1391
		36.84	5118	6510	5842	1392
		36.86	5121	6512	5844	1391
		36.88	5123	6512	5847	1389
		36.9	5125	6514	5849	1389
		36.92	5127	6516	5852	1389
		36.94	5131	6517	5854	1386
		36.96	5135	6520	5856	1385
		36.98	5139	6522	5859	1383
		37	5142	6525	5861	1383
		37.02	5146	6529	5864	1383
		37.04	5150	6533	5866	1383
		37.06	5154	6535	5868	1381
		37.08	5155	6540	5871	1385
		37.1	5157	6542	5873	1385
		37.12	5158	6543	5876	1385
		37.14	5159	6545	5878	1386
		37.16	5160	6546	5881	1386
		37.18	5161	6547	5883	1386
		37.2	5163	6548	5885	1385
		37.22	5164	6550	5888	1386
		37.24	5166	6553	5890	1387
		37.26	5168	6554	5893	1386
		37.28	5170	6555	5895	1385
		37.3	5171	6556	5897	1385
		37.32	5174	6557	5900	1383
		37.34	5177	6559	5902	1382
		37.36	5178	6562	5905	1384
		37.38	5180	6564	5907	1384
		37.4	5181	6566	5909	1385
		37.42	5184	6567	5912	1383
		37.44	5185	6571	5914	1386
		37.46	5186	6572	5917	1386
		37.48	5188	6576	5919	1388
		37.5	5190	6580	5921	1390
		37.52	5194	6582	5924	1388
		37.54	5196	6583	5926	1387
		37.56	5196	6585	5929	1389
		37.58	5197	6588	5931	1391
		37.6	5199	6589	5934	1390
		37.62	5201	6592	5936	1391
		37.64	5203	6595	5938	1392
		37.66	5205	6597	5941	1392
		37.68	5206	6600	5943	1394
		37.7	5207	6603	5946	1396
		37.72	5208	6607	5948	1399
		37.74	5213	6610	5950	1397
		37.76	5215	6612	5953	1397
		37.78	5217	6615	5955	1398
		37.8	5217	6617	5958	1400
		37.82	5219	6624	5960	1405
		37.84	5221	6627	5962	1406
		37.86	5225	6631	5965	1406
		37.88	5229	6633	5967	1404
		37.9	5230	6636	5970	1406
		37.92	5231	6637	5972	1406
		37.94	5232	6639	5974	1407
		37.96	5234	6643	5977	1409
		37.98	5237	6644	5979	1407
		38	5241	6648	5982	1407
		38.02	5242	6649	5984	1407
		38.04	5247	6650	5987	1403
		38.06	5254	6651	5990	1397
		38.08	5258	6652	5993	1394
		38.1	5262	6654	5995	1392
		38.12	5265	6655	5998	1390
		38.14	5271	6656	6001	1385
		38.16	5275	6657	6003	1382
		38.18	5281	6658	6006	1377
		38.2	5285	6659	6009	1374
		38.22	5286	6661	6011	1375
		38.24	5291	6662	6014	1371
		38.26	5298	6663	6017	1365
		38.28	5305	6664	6019	1359
		38.3	5308	6666	6022	1358
		38.32	5310	6667	6025	1357
		38.34	5311	6668	6027	1357
		38.36	5313	6669	6030	1356
		38.38	5318	6670	6033	1352
		38.4	5324	6673	6035	1349
		38.42	5328	6675	6038	1347
		38.44	5332	6676	6041	1344
		38.46	5335	6677	6044	1342
		38.48	5338	6680	6046	1342
		38.5	5339	6681	6049	1342
		38.52	5346	6681	6052	1335
		38.54	5350	6682	6054	1332
		38.56	5354	6683	6057	1329
		38.58	5356	6684	6060	1328
		38.6	5358	6685	6062	1327
		38.62	5361	6686	6065	1325
		38.64	5367	6687	6068	1320
		38.66	5369	6690	6070	1321
		38.68	5370	6692	6073	1322
		38.7	5377	6693	6076	1316
		38.72	5379	6694	6078	1315
		38.74	5381	6695	6081	1314
		38.76	5383	6696	6084	1313
		38.78	5385	6698	6086	1313
		38.8	5387	6699	6089	1312
		38.82	5393	6700	6092	1307
		38.84	5395	6703	6095	1308
		38.86	5397	6705	6097	1308
		38.88	5399	6707	6100	1308
		38.9	5402	6710	6103	1308
		38.92	5405	6710	6105	1305
		38.94	5408	6710	6108	1302
		38.96	5411	6711	6111	1300
		38.98	5414	6712	6113	1298
		39	5418	6714	6116	1296
		39.02	5420	6715	6119	1295
		39.04	5424	6717	6121	1293
		39.06	5428	6720	6124	1292
		39.08	5433	6722	6127	1289
		39.1	5434	6725	6129	1291
		39.12	5435	6728	6132	1293
		39.14	5438	6731	6135	1293
		39.16	5439	6732	6137	1293
		39.18	5440	6734	6140	1294
		39.2	5446	6737	6143	1291
		39.22	5447	6740	6146	1293
		39.24	5449	6742	6148	1293
		39.26	5451	6745	6151	1294
		39.28	5454	6747	6154	1293
		39.3	5456	6750	6156	1294
		39.32	5457	6753	6159	1296
		39.34	5459	6756	6162	1297
		39.36	5462	6760	6164	1298
		39.38	5464	6762	6167	1298
		39.4	5468	6764	6170	1296
		39.42	5470	6767	6172	1297
		39.44	5471	6769	6175	1298
		39.46	5472	6771	6178	1299
		39.48	5475	6773	6180	1298
		39.5	5476	6775	6183	1299
		39.52	5476	6777	6186	1301
		39.54	5478	6779	6188	1301
		39.56	5480	6781	6191	1301
		39.58	5482	6784	6194	1302
		39.6	5483	6785	6197	1302
		39.62	5486	6787	6199	1301
		39.64	5490	6788	6202	1298
		39.66	5493	6790	6205	1297
		39.68	5497	6792	6207	1295
		39.7	5500	6794	6210	1294
		39.72	5503	6799	6213	1296
		39.74	5505	6801	6215	1296
		39.76	5509	6802	6218	1293
		39.78	5514	6803	6221	1289
		39.8	5516	6804	6223	1288
		39.82	5518	6807	6226	1289
		39.84	5520	6809	6229	1289
		39.86	5524	6814	6231	1290
		39.88	5528	6816	6234	1288
		39.9	5530	6819	6237	1289
		39.92	5532	6823	6239	1291
		39.94	5533	6826	6242	1293
		39.96	5535	6831	6245	1296
[truncated: 3,301 more rows]

## Sheet: Figure 3
Fig. 3: data from 99 cm long record (minus homogenized top 7 cm).	Corrected core depth (cm)	CT (grayscale)	inc./coh.	log(Zr/K)	Ti (TSN)		Corrected core depth (cm)	DBD (g/cm3)	LOI (%)	Mean grain size (µm)		WlCount_laminae's coordinate (cm)
	0	4176.13	5.55639	0.443802	1.01066		0.65	0.37	21.55	35.22		1.7638
	0.02	4309.3	5.56618	0.446206	1.01001		1.45	0.56	9.39	60.84		2.25767
	0.04	4435.16	5.49914	0.415927	1.00996		2.45	0.28	30.94	11.91		4.44479
	0.06	4556.14	5.75096	0.292638	1.00962		3.65	0.31	25.3	25.93		5.85583
	0.08	4607.51	5.48389	0.414749	1.01057		4.35	0.46	18.2	9.39		6.3497
	0.1	4608.44	5.19222	0.409142	1.01156		5.15	0.45	38.34	41.72		8.81902
	0.12	4617.39	5.30585	0.464631	1.01084		5.85	0.35	24.76	16.27		11.9586
	0.14	4624.59	5.22417	0.548541	1.01164		8.15	0.59	16.8	37.51		17.9908
	0.16	4591.7	5.29953	0.431808	1.01185		9.95	0.37	26	32.82		19.0138
	0.18	4585.82	5.38349	0.487248	1.01362		10.65	0.28	36.87	26.57		20.5307
	0.2	4604.31	5.61121	0.408915	1.01453		11.75	0.4	19.87	33.43		26.1043
	0.22	4598.93	5.54342	0.353249	1.01444		13.45	0.17	53.83	13.39		34.0414
	0.24	4584.85	5.61736	0.420256	1.01486		16.65	0.22	47.84	9.25		40.4264
	0.26	4600.23	5.46463	0.452424	1.01635		17.15	0.29	33.32	27.73		41.0261
	0.28	4585.97	5.50613	0.304532	1.01209		17.65	0.27	31.1	23.86		44.589
	0.3	4540.19	5.53744	0.363211	1.01154		18.35	0.25	34.3	30.78		47.6933
	0.32	4562.4	5.63344	0.363023	1.01258		18.75	0.2	44.35	12.46		49.9157
	0.34	4676.19	5.59028	0.241976	1.01314		19.15	0.49	15.79	20.98		59.1227
	0.36	4718.67	5.56868	0.253851	1.01281		20.15	0.22	40.69	22.1		64.52
	0.38	4604.95	5.93859	0.389144	1.01107		21.15	0.19	42.26	19.16		66.1074
	0.4	4439.43	5.47809	0.298719	1.01171		22.15	0.17	49.74	21.71		67.4479
	0.42	4380.05	5.77933	0.275962	1.01244		23.85	0.58	10.89	38.74		73.0921
	0.44	4372.57	5.5146	0.313322	1.01306		24.65	0.38	19.47	42.87		75.1381
	0.46	4383.4	5.56486	0.159842	1.01262		25.65	0.33	24.4	23.03		76.408
	0.48	4402.96	5.41603	0.271878	1.01249		26.85	0.16	53.47	13.67		82.7725
	0.5	4434.79	5.34131	0.257873	1.01287		27.85	0.46	16.83	17.13		85.7209
	0.52	4465.87	5.34813	0.279796	1.01545		28.75	0.24	34.52	21.73		88.2
	0.54	4490.16	5.37602	0.213304	1.0151		30.35	0.19	41.29	19.59		91.1
	0.56	4528.8	5.32022	0.239464	1.01443		32.65	0.47	15.2	44.73		93.6
	0.58	4583.56	5.43675	0.285205	1.01482		33.65	0.42	17.45	33.11		95.871
	0.6	4606.99	5.00626	0.339751	1.01785		34.65	0.63	10.39	36.89
	0.62	4496.59	5.02767	0.265409	1.01994		35.65	0.48	13.27	26.61
	0.64	4332.29	5.10677	0.288193	1.01845		36.65	0.4	15.72	23.74
	0.66	4224.77	5.11984	0.276101	1.02139		38.15	0.24	27.96	13.61
	0.68	4184.52	4.98011	0.200206	1.02228		39.65	0.3	17.53	17.79
	0.7	4221.54	4.96347	0.333788	1.02474		41.85	0.46	14.49	28.69
	0.72	4321.96	5.01054	0.263776	1.02035		42.45	0.47	13.15	18.59
	0.74	4468.22	4.98372	0.229268	1.0232		43.35	0.56	11.41	32.67
	0.76	4662.37	4.91227	0.321644	1.02355		43.65	0.37	18.13	27.31
	0.78	4867.22	4.8037	0.22557	1.02134		44.35	0.41	17.96	20.69
	0.8	5019.69	4.75158	0.209407	1.02421		45.65	0.54	10.72	40.45
	0.82	5056.44	4.75723	0.332326	1.02633		46.45	0.74	7.92	39.62
	0.84	5065.84	4.75527	0.263597	1.02294		46.95	0.3	19.38	16.11
	0.86	5159.67	4.69625	0.389753	1.0187		47.85	0.46	14.06	25.77
	0.88	5237.29	4.83254	0.395801	1.02027		48.35	0.39	13.82	35.79
	0.9	5265.12	4.6079	0.324642	1.01822		49.15	1.16	3.5	61.16
	0.92	5317.21	4.8356	0.292794	1.01997		50.15	0.44	16.41	29.68
	0.94	5321.62	4.54545	0.362687	1.02176		51.35	0.37	18.67	30.59
	0.96	5299.42	4.7199	0.291472	1.02178		51.75	0.29	22.64	26.01
	0.98	5313.69	4.67503	0.321391	1.02012		53.35	0.36	19.49	17.23
	1	5279.46	4.51031	0.32167	1.02163		55.35	0.34	22.52	13.63
	1.02	5237.61	4.63026	0.336306	1.0207		56.85	0.47	14.9	29.58
	1.04	5188.83	4.49329	0.307481	1.02335		57.85	0.5	13.42	20.11
	1.06	5080.12	4.72865	0.31609	1.02556		59.75	0.44	16.22	10.79
	1.08	4881.18	4.75706	0.261738	1.02304		61.15	0.62	10.23	25.11
	1.1	4709.42	4.61441	0.34759	1.02232		62.15	0.57	11.73	16.22
	1.12	4594.89	4.63379	0.353966	1.02244		63.25	0.71	9.43	21.77
	1.14	4532.27	4.80941	0.377022	1.02011		63.75	0.63	11.62	12.05
	1.16	4465.53	4.85205	0.31598	1.02101		64.45	0.57	12.51	11.5
	1.18	4339.48	4.89064	0.293894	1.01882		65.15	0.71	10.45	18.92
	1.2	4197.27	5.06834	0.28278	1.01759		66.15	0.73	10.09	14.16
	1.22	4064.95	5.02831	0.412607	1.0189		67.05	0.63	10.55	12.37
	1.24	3999.77	5.27009	0.317786	1.01668		67.85	0.54	13.22	12.64
	1.26	3983.36	5.26708	0.276966	1.01504		69.15	0.46	14.76	9.88
	1.28	3983.77	5.3235	0.381817	1.01397		71.75	0.62	9.63	41.34
	1.3	4011.13	5.28647	0.373755	1.01226		72.15	0.61	11.21	32.18
	1.32	4066.99	5.22093	0.383473	1.01566		72.85	0.78	4.45	33.76
	1.34	4127.98	5.50809	0.283485	1.01536		73.35	0.59	8.58	23.66
	1.36	4212.83	5.30582	0.309237	1.01326		74.15	0.67	9.59	26.59
	1.38	4303.55	5.28804	0.37306	1.01396		74.35	0.64	8.57	26.92
	1.4	4348.17	5.44613	0.282134	1.01352		75.35	0.95	5.04	23.89
	1.42	4315.53	5.47503	0.326558	1.01487		76.15	0.7	10.53	13.34
	1.44	4188.75	5.43334	0.286456	1.01683		77.35	0.79	9.2	13.24
	1.46	4067.73	5.39139	0.273056	1.01389		78.15	0.72	10.2	14.77
	1.48	4033.9	5.28343	0.230545	1.0118		79.65	0.62	11.35	8.37
	1.5	4037.09	5.08826	0.385019	1.01224		80.65	0.71	10.55	15.46
	1.52	4039.96	5.32332	0.24765	1.01601		81.55	0.67	10.88	8.82
	1.54	4065.47	5.26086	0.355629	1.01663		82.05	0.65	11.3	13.18
	1.56	4115.07	5.44094	0.27516	1.01519		82.55	0.72	8.54	23.1
	1.58	4165.08	5.3845	0.369825	1.01608		84.05	0.58	14.48	18.06
	1.6	4159.77	5.57039	0.316856	1.01561		84.55	0.54	11.01	15.35
	1.62	4072.22	5.48894	0.276542	1.01495		84.85	0.77	9.76	13.49
	1.64	4005.35	5.64708	0.17801	1.01544		85.35	0.91	8.08	18.92
	1.66	3938.18	5.68788	0.285455	1.01288		86.45	0.86	8.23	18.92
	1.68	3867.66	5.60391	0.178468	1.01133		87.05	0.74	8.94	19.01
	1.7	3836	5.63182	0.226695	1.0137		87.45	0.91	6.26	31.21
	1.72	3820.25	5.48601	0.279659	1.01589		88.15	0.58	11.8	15.77
	1.74	3817.86	5.56593	0.0778003	1.01615		88.85	0.73	8.16	21.55
	1.76	3820.31	5.28337	0.280037	1.0156		89.55	0.59	13.76	18.58
	1.78	3820.37	5.52959	0.192926	1.01656		91.35	0.76	11.93	14.41
	1.8	3825.13	5.42861	0.161618	1.01278		92.55	0.79	9.59	19.63
	1.82	3843.45	5.34901	0.113758	1.01559		93.65	0.78	11.22	12.82
	1.84	3870.19	5.57191	0.149701	1.01534		94.35	0.78	11.02	15.8
	1.86	3921.33	5.25511	0.0769598	1.01811		94.85	0.66	13.24	11.6
	1.88	4006.89	5.19599	0.171331	1.01829		96.55	0.78	12.09	12.29
	1.9	4133.08	5.42815	0.181017	1.01808		96.85	1.09	9.48	16.21
	1.92	4343.02	5.41661	0.0807213	1.01907		97.95	0.89	8.48	16.55
	1.94	4699.76	5.22629	0.12341	1.0206
	1.96	5209.59	5.04003	0.0275155	1.02467
	1.98	5807.8	4.78534	0.0288994	1.02741
	2	6261.4	4.79515	0.0746638	1.02887
	2.02	6426.5	4.37827	0.0463561	1.03646
	2.04	6363.22	4.27667	0.0531467	1.03419
	2.06	6190.6	4.02108	0.141169	1.03466
	2.08	6069.28	3.85612	0.148172	1.03432
	2.1	6045.06	4.08036	0.128514	1.03085
	2.12	6015.37	4.03983	0.152134	1.037
	2.14	5942.4	4.04896	0.112208	1.03309
	2.16	5909.55	3.93129	0.177609	1.03266
	2.18	5935.75	3.87279	0.279585	1.02971
	2.2	5898.63	3.99502	0.30994	1.0304
	2.22	5713.56	3.90111	0.321578	1.03189
	2.24	5440.45	4.21385	0.302695	1.02973
	2.26	5209.02	4.15676	0.278215	1.02909
	2.28	5100.51	4.27797	0.293891	1.03163
	2.3	5093.46	4.50628	0.261381	1.03017
	2.32	5252.81	4.42405	0.312929	1.03056
	2.34	5519.58	4.4688	0.324129	1.02953
	2.36	5670.82	4.67034	0.332956	1.0321
	2.38	5555.61	4.78735	0.293082	1.03804
	2.4	5171.82	4.78032	0.366148	1.0433
	2.42	4840.52	4.58452	0.301639	1.02732
	2.44	4594.11	4.98896	0.272799	1.02455
	2.46	4426.59	4.6743	0.272047	1.02691
	2.48	4314.44	4.63273	0.268413	1.03081
	2.5	4201.12	4.7835	0.192035	1.02656
	2.52	4120.16	4.83267	0.296431	1.02484
	2.54	4095.02	4.81463	0.276693	1.02139
	2.56	4081.51	5.10456	0.198286	1.01826
	2.58	4063.34	5.01648	0.234242	1.01906
	2.6	4032.76	5.10297	0.219655	1.01694
	2.62	4019.91	5.39209	0.266637	1.01697
	2.64	4018.2	5.17898	0.217954	1.01798
	2.66	4012.21	5.13829	0.177586	1.01798
	2.68	4012.67	5.30088	0.162282	1.01901
	2.7	4020.41	5.24728	0.247296	1.0192
	2.72	4035.24	5.25591	0.236278	1.02264
	2.74	4051.64	5.33248	0.242226	1.01563
	2.76	4083.3	5.3137	0.347791	1.01398
	2.78	4120.31	5.44462	0.241685	1.01814
	2.8	4195.77	5.44449	0.39236	1.01508
	2.82	4331.73	5.42421	0.255833	1.01312
	2.84	4502.78	5.28869	0.224783	1.01599
	2.86	4529.63	5.54427	0.221696	1.01328
	2.88	4483.46	5.4909	0.233278	1.01338
	2.9	4430.46	5.56706	0.210045	1.01118
	2.92	4321.51	5.61467	0.154654	1.01028
	2.94	4197.31	5.45517	0.320649	1.01258
	2.96	4149.87	5.22293	0.285976	1.01478
	2.98	4169.25	5.44012	0.286332	1.01623
	3	4233.41	5.35975	0.326966	1.01374
	3.02	4225.95	5.63769	0.323097	1.01326
	3.04	4141.38	5.84788	0.288947	1.01061
	3.06	4054.5	5.84899	0.300593	1.0139
	3.08	3998.24	5.7526	0.285091	1.0116
	3.1	3981.5	5.59799	0.23701	1.01077
	3.12	3973.06	5.64637	0.328132	1.00971
	3.14	3965.76	5.78937	0.254017	1.00934
	3.16	3963.81	5.74113	0.430798	1.00979
	3.18	3974.95	5.82811	0.344857	1.00953
	3.2	4002.48	5.90668	0.354437	1.01037
	3.22	4021.7	5.97526	0.186832	1.01046
	3.24	4039.95	5.8059	0.312596	1.00919
	3.26	4066.17	5.90605	0.235747	1.00887
	3.28	4098.95	5.78559	0.4201	1.0091
	3.3	4138.44	5.79698	0.347172	1.00872
	3.32	4187.86	5.72593	0.291137	1.00824
	3.34	4213.92	5.70625	0.427657	1.00972
	3.36	4217.6	5.88178	0.370733	1.01368
	3.38	4213.57	5.70852	0.380803	1.01081
	3.4	4250.42	5.69172	0.373581	1.01153
	3.42	4275	5.64715	0.221644	1.01257
	3.44	4291.24	5.74067	0.232686	1.01173
	3.46	4302.99	5.72499	0.30271	1.01274
	3.48	4299.5	5.86326	0.308245	1.01203
	3.5	4282.4	5.41493	0.269349	1.01032
	3.52	4260.89	5.48915	0.332649	1.01142
	3.54	4230.53	5.37334	0.322966	1.01382
	3.56	4197.88	5.5148	0.249877	1.01211
	3.58	4164.06	5.39561	0.261673	1.0148
	3.6	4165.36	5.30164	0.272606	1.01507
	3.62	4174.35	5.28816	0.348548	1.01634
	3.64	4189.68	5.16466	0.299201	1.01675
	3.66	4204.14	5.49366	0.268381	1.01693
	3.68	4159.39	5.47114	0.235334	1.01871
	3.7	4143.54	5.18733	0.255913	1.01522
	3.72	4139.88	5.09205	0.238765	1.01738
	3.74	4101.08	5.1428	0.237398	1.02346
	3.76	4079.96	4.8834	0.31029	1.0232
	3.78	4067.47	5.14445	0.224513	1.01606
	3.8	4060.71	5.13724	0.292288	1.01675
	3.82	4098.69	5.22181	0.311184	1.0188
	3.84	4107.98	5.17941	0.287607	1.01953
	3.86	4112.22	5.49457	0.250217	1.01744
	3.88	4164.1	5.40198	0.194483	1.01519
	3.9	4182.26	5.44246	0.183861	1.01705
	3.92	4159.45	5.32309	0.194291	1.02223
	3.94	4193.46	5.15065	0.101555	1.01859
	3.96	4286.76	5.38214	0.127277	1.01643
	3.98	4379.08	5.0952	0.130896	1.02331
	4	4464.66	5.15371	0.101763	1.02531
	4.02	4616.71	4.67676	0.353594	1.02349
	4.04	4837.99	4.62397	0.235731	1.02034
	4.06	5071.09	4.88788	0.0930291	1.02318
	4.08	5302.94	4.37874	0.210146	1.02329
	4.1	5481.34	4.21363	0.168238	1.02587
	4.12	5608.84	4.17746	0.160452	1.02303
	4.14	5685.27	4.05934	0.341354	1.03002
	4.16	5702.48	4.07072	0.385306	1.02815
	4.18	5606.13	3.89159	0.42692	1.02518
	4.2	5443.76	3.8546	0.614358	1.02562
	4.22	5351.52	3.8468	0.664429	1.02517
	4.24	5313.38	4.25983	0.642571	1.02055
	4.26	5251.63	4.11376	0.653597	1.0203
	4.28	5144.31	4.06658	0.51718	1.01682
	4.3	4949.74	4.36377	0.500522	1.02253
	4.32	4698.04	4.39833	0.457786	1.02573
	4.34	4508.59	4.56649	0.207728	1.02946
	4.36	4388.06	4.97385	0.171429	1.02756
	4.38	4301.3	5.02519	0.165157	1.0275
	4.4	4193.96	5.13727	0.185332	1.02232
	4.42	4056.96	4.90034	0.374475	1.02203
	4.44	3982.51	4.8006	0.399715	1.02048
	4.46	3954.61	5.00324	0.303495	1.01973
	4.48	3958.51	4.94803	0.225228	1.01843
	4.5	4003.31	4.92171	0.22682	1.01865
	4.52	4112	5.05049	0.136621	1.01849
	4.54	4228.12	4.88249	0.227798	1.0243
	4.56	4339.93	4.83075	0.16232	1.02143
	4.58	4551.13	4.72169	0.113024	1.02184
	4.6	4827.1	4.81923	0.298875	1.02236
	4.62	5067.6	4.40715	0.257913	1.01759
	4.64	5226.04	4.30255	0.228442	1.02048
	4.66	5369.75	4.33656	0.286012	1.01861
	4.68	5498.25	4.48104	0.293491	1.02046
	4.7	5610.88	4.40532	0.229729	1.02361
	4.72	5724.26	4.41277	0.356398	1.02903
	4.74	5821	4.36806	0.390511	1.03338
	4.76	5907.56	4.15523	0.319426	1.03502
	4.78	5946.25	4.37277	0.377349	1.03004
	4.8	5985.67	4.18228	0.381267	1.02365
	4.82	5969.53	4.36147	0.324288	1.02053
	4.84	5927.73	4.19501	0.50455	1.02335
	4.86	5871.05	4.21029	0.655002	1.02535
	4.88	5778.7	4.33006	0.716332	1.02109
	4.9	5561.62	4.46831	0.606983	1.01889
	4.92	5238.38	4.85373	0.597207	1.02544
	4.94	4952.67	4.82021	0.500141	1.01749
	4.96	4718.51	4.97844	0.383542	1.01796
	4.98	4538.09	5.18227	0.279841	1.0161
	5	4466.75	5.27957	0.368227	1.01704
	5.02	4475.32	5.09281	0.309431	1.01922
	5.04	4531.58	5.22934	0.243378	1.01736
	5.06	4532.84	4.93648	0.333064	1.01819
	5.08	4487.96	4.76306	0.306447	1.01663
	5.1	4442.47	4.86051	0.364958	1.02068
	5.12	4416.47	4.81664	0.304352	1.02727
	5.14	4445.72	4.81852	0.19464	1.02291
	5.16	4526.95	4.90547	0.239279	1.01878
	5.18	4537.69	4.91645	0.1922	1.01951
	5.2	4645.3	4.93299	0.154526	1.01997
	5.22	4843.14	4.90865	0.118132	1.01878
	5.24	4902.68	4.7248	0.258983	1.01857
	5.26	4793.16	4.74862	0.25589	1.02009
	5.28	4708.95	4.80075	0.14466	1.02112
	5.3	4692	4.83009	0.278832	1.02479
	5.32	4688.27	4.62272	0.238159	1.02348
	5.34	4817.14	4.64351	0.181615	1.02081
	5.36	5075.51	4.74419	0.120466	1.0203
	5.38	5298.45	4.45261	0.163502	1.02307
	5.4	5351.45	4.45581	0.313326	1.02422
	5.42	5330.16	4.12062	0.379956	1.02196
	5.44	5275.28	4.21133	0.391028	1.02255
	5.46	5203.15	4.14661	0.37076	1.03066
	5.48	5097.4	3.99893	0.355867	1.02777
	5.5	5017.73	4.05655	0.399576	1.02429
	5.52	4959.49	4.24294	0.282761	1.0357
	5.54	4951.11	4.20713	0.358983	1.03888
	5.56	4925.45	4.25798	0.318328	1.03422
	5.58	4908.53	4.32327	0.228847	1.03168
	5.6	4943.19	4.54015	0.234187	1.02183
	5.62	4970.7	4.57721	0.219034	1.01946
	5.64	4995.98	4.68013	0.171	1.02322
	5.66	5015.5	4.64239	0.196397	1.02487
	5.68	4993.73	4.48234	0.138826	1.02628
	5.7	4932.17	4.49011	0.125714	1.0256
	5.72	4925.68	4.49879	0.13317	1.02887
	5.74	4908.04	4.5766	0.157395	1.0321
	5.76	4819.06	4.57925	0.133468	1.02803
	5.78	4652.99	4.77171	0.155006	1.02586
	5.8	4503.64	4.49743	0.155068	1.0244
	5.82	4450.76	4.90411	0.106667	1.02464
	5.84	4439.36	4.59511	0.182277	1.02545
	5.86	4442.24	4.72176	0.173625	1.02589
	5.88	4501.56	4.74435	0.151904	1.0227
	5.9	4549.95	4.71344	0.209057	1.0225
	5.92	4611.56	4.73575	0.208327	1.02594
	5.94	4699.23	5.07922	0.199602	1.02475
	5.96	4731.19	5.15707	0.158049	1.02412
	5.98	4729.31	5.15111	0.121921	1.02332
	6	4749.6	5.30209	0.139662	1.02281
	6.02	4797.6	4.95222	0.152022	1.02202
	6.04	4884.11	4.92448	0.196125	1.02534
	6.06	4979.34	4.79089	0.182622	1.02368
	6.08	5090.01	5.04649	0.245902	1.02253
	6.1	5163.72	4.89154	0.211172	1.02625
	6.12	5233.05	4.7245	0.128577	1.02833
	6.14	5250.17	4.8577	0.253434	1.02614
	6.16	5279.13	4.75466	0.214048	1.02314
	6.18	5364.34	4.81877	0.226711	1.02226
	6.2	5442.05	4.76599	0.205277	1.02768
	6.22	5450.25	4.60655	0.179435	1.02735
	6.24	5395.76	4.49901	0.167638	1.02654
	6.26	5189.2	4.33358	0.286859	1.03157
	6.28	4935.02	4.46765	0.306449	1.02708
	6.3	4722.39	4.51902	0.345997	1.02379
	6.32	4521.38	4.28591	0.368665	1.02364
	6.34	4346.88	4.61135	0.332872	1.02453
	6.36	4252.8	4.87211	0.360965	1.02358
	6.38	4196.16	4.89872	0.369372	1.02281
	6.4	4167.48	5.01222	0.359151	1.0217
	6.42	4154.34	5.34377	0.324548	1.02061
	6.44	4118.09	5.22497	0.308354	1.01781
	6.46	4093.16	5.35974	0.0325231	1.01942
	6.48	4095.32	5.29904	0.0843981	1.01754
	6.5	4099.31	5.24556	0.127661	1.01881
	6.52	4091.69	5.48766	0.206581	1.0205
	6.54	4082.17	5.60798	0.175263	1.01761
	6.56	4115.44	5.29011	0.0424557	1.02064
	6.58	4170.03	5.33992	0.109482	1.02118
	6.6	4205.5	5.35234	0.158705	1.02339
	6.62	4281.15	5.23125	0.175651	1.02182
	6.64	4348.42	5.00544	0.0679507	1.02165
	6.66	4400.84	5.15915	0.0297121	1.01662
	6.68	4443.87	5.09219	0.0252944	1.01776
	6.7	4460.8	5.27388	0.137736	1.01634
	6.72	4500.01	5.09853	0.156935	1.01571
	6.74	4522.49	5.22151	0.260862	1.01454
	6.76	4560.39	5.20963	0.288733	1.01618
	6.78	4638.81	5.18665	0.36893	1.01481
	6.8	4650.6	5.10912	0.282134	1.01162
	6.82	4643.87	5.20347	0.29511	1.01141
	6.84	4628.51	5.21587	0.238131	1.01361
	6.86	4617.22	5.24792	0.222321	1.0151
	6.88	4557.19	5.2913	0.154902	1.0155
	6.9	4452.12	5.32202	0.324806	1.01672
	6.92	4372.65	5.21752	0.12126	1.01623
	6.94	4324.5	5.2303	0.236956	1.01809
	6.96	4292.58	5.3631	0.296326	1.01706
	6.98	4314.66	5.16638	0.233304	1.01474
	7	4331.41	5.28125	0.217441	1.0148
	7.02	4307.57	5.28967	0.197025	1.02028
	7.04	4262.19	5.24902	0.197737	1.02213
	7.06	4233.69	5.31471	0.18999	1.01883
	7.08	4227.34	5.19379	0.206951	1.01918
	7.1	4214.21	5.20566	0.258895	1.01768
	7.12	4228.59	5.20991	0.231298	1.02286
	7.14	4276.89	5.39498	0.16481	1.02256
	7.16	4350.09	5.17546	0.191618	1.01975
	7.18	4419.57	5.08451	0.171832	1.02061
	7.2	4493.2	5.14676	0.169233	1.01984
	7.22	4576.18	4.99324	0.147941	1.02067
	7.24	4639.42	5.12069	0.151828	1.02298
	7.26	4616.66	5.01124	0.156529	1.01891
	7.28	4575.59	4.90829	0.248346	1.02474
	7.3	4543.89	4.99647	0.199207	1.02702
	7.32	4487.5	4.93116	0.185046	1.01915
	7.34	4385.81	4.98803	0.146218	1.01758
	7.36	4311.88	5.15085	0.100401	1.01737
	7.38	4312.73	5.15254	0.118099	1.01802
	7.4	4402.46	5.12356	0.253718	1.01934
	7.42	4523.62	5.22151	0.267172	1.02005
	7.44	4628.3	5.30843	0.16853	1.02021
	7.46	4741.78	5.24468	0.182954	1.01974
	7.48	4855.2	5.5185	0.0941171	1.01873
	7.5	4953.63	5.19469	0.277992	1.02414
	7.52	5021.98	5.49396	0.270267	1.02039
	7.54	5091.83	5.49782	0.104463	1.02163
	7.56	5151.75	5.36984	0.160952	1.02543
	7.58	5140.13	5.46552	0.164372	1.01881
	7.6	5042.15	5.33243	0.00121822	1.01793
	7.62	5002.17	5.02889	0.168637	1.02391
	7.64	5003.88	5.09068	0.0120247	1.02318
	7.66	5091.76	5.13955	0.171735	1.02123
	7.68	5244.13	5.10777	0.0709724	1.02101
	7.7	5397.64	5.20026	0.155787	1.02236
	7.72	5487.41	5.30693	0.174295	1.02481
	7.74	5493.55	5.29313	0.176091	1.02317
	7.76	5449.33	5.01923	0.0811903	1.0221
	7.78	5459.04	4.8628	0.145698	1.02047
	7.8	5567.25	4.88683	0.214968	1.01903
	7.82	5691.05	4.64259	0.185153	1.01817
	7.84	5814.08	4.47052	0.145675	1.02356
	7.86	5933.71	4.59751	0.0918539	1.02484
	7.88	5961.06	4.30802	0.210899	1.02674
	7.9	5943.66	4.47377	0.101785	1.03131
	7.92	5889.67	4.47969	0.15376	1.03265
	7.94	5788.25	4.44146	0.113427	1.02956
	7.96	5657.3	4.52724	0.257489	1.03141
	7.98	5476.97	4.48903	0.193749	1.02703
	8	5329.25	4.33474	0.203022	1.02981
	8.02	5273.63	4.42303	0.226977	1.03053
	8.04	5253.77	4.22926	0.208018	1.03463
	8.06	5076.55	3.93115	0.286937	1.03267
	8.08	4822.89	3.99448	0.249877	1.02624
	8.1	4664.48	3.76507	0.279433	1.02777
	8.12	4508.31	3.77254	0.263051	1.02964
	8.14	4429.52	3.90749	0.231339	1.03146
	8.16	4402.56	4.10929	0.213455	1.03565
	8.18	4310.12	4.31662	0.193966	1.03023
	8.2	4173	4.28853	0.252593	1.02876
	8.22	4013.04	4.44261	0.258043	1.02634
	8.24	3951.84	4.39203	0.243118	1.02498
	8.26	4007.8	4.5993	0.230693	1.02716
	8.28	4056.74	4.62147	0.224632	1.02896
	8.3	4057.04	4.55739	0.157794	1.02802
	8.32	4031.42	4.72531	0.199347	1.02923
	8.34	4012.47	4.93542	0.207314	1.02696
	8.36	3991.56	4.88569	0.129534	1.02431
	8.38	3947.27	5.1117	0.117902	1.02333
	8.4	3895.35	5.02063	0.0348327	1.02773
	8.42	3875.23	5.09764	0.102196	1.03244
	8.44	3890.04	5.09764	0.134274	1.03689
	8.46	3984.64	5.27974	0.135221	1.03236
	8.48	4137.21	5.08449	0.110354	1.02826
	8.5	4267.9	5.14018	0.0374664	1.02903
	8.52	4324.2	4.92338	0.0954702	1.02538
	8.54	4375.55	5.16925	0.0132764	1.03042
	8.56	4479.1	4.90707	0.00754494	1.03271
	8.58	4565.65	4.91489	0.0193667	1.03232
	8.6	4646.42	4.96615	-0.0195382	1.03114
	8.62	4697.29	4.84377	0.0585215	1.02964
	8.64	4716.35	4.81398	0.116881	1.0302
	8.66	4751.91	4.77453	0.165002	1.0299
	8.68	4895.96	4.69366	0.10067	1.02673
	8.7	5120.49	4.81864	0.169677	1.02675
	8.72	5326.22	4.32923	0.193614	1.031
	8.74	5502.96	4.62082	0.188575	1.03538
	8.76	5659.81	4.89949	0.236344	1.02925
	8.78	5738.98	4.55729	0.237856	1.02925
	8.8	5751.12	4.54415	0.181492	1.04799
	8.82	5696.91	4.58653	0.179952	1.03747
	8.84	5579.01	4.68975	0.239054	1.02485
	8.86	5443.59	4.70005	0.182964	1.02635
	8.88	5308.15	4.55445	0.174246	1.02469
	8.9	5108.17	4.65699	0.128465	1.02502
	8.92	4884.34	4.65014	0.126504	1.02748
	8.94	4771.74	4.54512	0.135334	1.02994
	8.96	4816.41	4.63362	0.137289	1.02731
	8.98	4999.85	4.64703	0.0753094	1.02514
	9	5179.93	4.59106	0.180188	1.03238
	9.02	5391.9	4.4962	0.133424	1.03008
	9.04	5554.57	4.47102	0.125884	1.0281
	9.06	5597.96	4.49754	0.177501	1.02715
	9.08	5511.98	4.34241	0.242096	1.02961
	9.1	5304.13	4.51115	0.271136	1.03463
	9.12	5072.41	4.28875	0.214813	1.02761
	9.14	4858.34	4.35826	0.220295	1.02455
	9.16	4675.46	4.28657	0.266738	1.02259
	9.18	4567.59	4.46299	0.163502	1.02215
	9.2	4519.05	4.45917	0.194704	1.0263
	9.22	4577.72	4.44531	0.189639	1.0296
	9.24	4711.07	4.59692	0.235037	1.02518
	9.26	4755.66	4.7167	0.200423	1.02602
	9.28	4699.93	4.5401	0.185683	1.02642
	9.3	4675.61	4.72894	0.219369	1.02745
	9.32	4660.5	4.68581	0.145142	1.02601
	9.34	4606.47	4.76745	0.125363	1.02304
	9.36	4596.82	4.7591	0.168465	1.02402
	9.38	4569.86	4.64754	0.140541	1.02551
	9.4	4538.27	4.85248	0.0743721	1.02813
	9.42	4592.13	4.90366	0.124109	1.02752
	9.44	4669.24	4.79332	0.106954	1.02932
	9.46	4766.53	4.80213	0.0234811	1.02986
	9.48	4890.29	4.8246	0.0745811	1.02518
	9.5	4955.15	5.00854	0.0760991	1.02564
	9.52	4984.09	4.7388	0.0616569	1.02638
	9.54	5011.03	4.5678	0.0260698	1.02772
	9.56	5004.86	4.85298	0.0468917	1.0249
	9.58	5021.01	4.79356	0.092325	1.02109
	9.6	5012.95	4.9837	0.0854806	1.02241
	9.62	5008.94	4.88939	0.0500241	1.02748
	9.64	5009.91	4.89868	0.0622098	1.02795
	9.66	5002.38	4.87718	0.0530741	1.02706
	9.68	5004.82	5.20798	-0.0247952	1.02661
	9.7	4988.65	5.0591	0.00435508	1.02668
	9.72	4936.39	5.10435	0.00212369	1.02459
	9.74	4861.65	5.20812	-0.0188036	1.01934
	9.76	4805.04	5.28032	0.0585271	1.02171
	9.78	4783.48	5.31081	0.0695583	1.01982
	9.8	4786	5.27215	0.0286669	1.02362
	9.82	4795.12	5.45504	-0.0348078	1.02596
	9.84	4746.2	5.29288	0.0308601	1.02283
	9.86	4690.07	5.50523	-0.0260542	1.02676
	9.88	4580.54	5.24638	0.110225	1.02095
	9.9	4523.52	5.50926	0.143742	1.01752
	9.92	4466.1	5.35521	0.163327	1.01625
	9.94	4327.78	5.35821	0.105571	1.02031
	9.96	4224.42	5.6004	0.0138058	1.02245
	9.98	4161.25	5.47594	0.0448703	1.01929
	10	4063.34	5.39615	-0.0228946	1.01945
	10.02	3996.8	5.50565	-0.0230339	1.01952
	10.04	3971.89	5.64202	0.11869	1.01558
	10.06	3945.56	5.53812	0.0125718	1.01893
	10.08	3923.3	5.23499	0.182768	1.01841
	10.1	3926.91	5.42109	0.0728624	1.0195
	10.12	3932.62	5.3635	0.117304	1.01939
	10.14	3919.25	5.39703	0.129378	1.01678
	10.16	3915.51	5.42099	0.156362	1.01745
	10.18	3927.61	5.46301	0.0783333	1.0173
	10.2	3927.79	5.24553	0.192328	1.01528
	10.22	3927.13	5.4197	0.150066	1.01883
	10.24	3950.61	5.39268	0.135368	1.01943
	10.26	3981.26	5.55562	0.154902	1.01464
	10.28	3986.05	5.54617	0.214223	1.01244
	10.3	3954.31	5.6078	0.216575	1.01298
	10.32	3954.9	5.64066	0.181804	1.0137
	10.34	4094.46	5.49231	0.184671	1.01285
	10.36	4676.93	5.59438	0.113444	1.01224
	10.38		5.59549	0.281847	1.01123
	10.4		5.65558	0.3002	1.0113
	10.42		5.79082	0.199572	1.0131
	10.44		5.56209	0.240419	1.01348
	10.46		5.51897	0.229999	1.01096
	10.48		5.91583	0.30959	1.01332
	10.5		5.6559	0.238584	1.01149
	10.52		5.79874	0.270505	1.0087
	10.54		5.76831	0.262038	1.01107
	10.56		5.75035	0.255481	1.01213
	10.58		5.60691	0.216597	1.00986
	10.6		5.6076	0.291577	1.01061
	10.62		5.52786	0.373999	1.01138
	10.64		5.65814	0.244999	1.01073
	10.66		5.55607	0.11961	1.0112
	10.68		5.55516	0.186888	1.01361
	10.7		5.70429	0.254969	1.01473
	10.72		5.34496	0.260232	1.01443
	10.74		5.40384	0.173209	1.01253
	10.76		5.438	0.286552	1.01305
	10.78		5.28438	0.280468	1.01455
	10.8		5.43112	0.280779	1.01323
	10.82		5.3904	0.207608	1.01376
	10.84		5.36162	0.206214	1.01329
	10.86		5.35705	0.159436	1.01456
	10.88		5.34762	0.256596	1.01249
	10.9		5.66181	0.216487	1.01118
	10.92		5.40994	0.163666	1.01217
	10.94		5.35885	0.1624	1.01463
	10.96		5.36752	0.253546	1.01501
	10.98		5.28288	0.239302	1.01534
	11		5.23858	0.263095	1.01311
	11.02		5.30743	0.360817	1.01207
	11.04		5.3132	0.314101	1.01531
	11.06		5.29951	0.356919	1.01456
	11.08		5.1707	0.313844	1.01553
	11.1		5.32179	0.25132	1.01765
	11.12		5.04546	0.205134	1.01712
	11.14		5.30088	0.203936	1.01876
	11.16		4.9967	0.173388	1.0204
	11.18		4.96726	0.175636	1.01663
	11.2		4.85866	0.129367	1.0186
	11.22		5.0197	0.171206	1.01842
	11.24		4.90129	0.247113	1.01891
	11.26		4.88762	0.192162	1.01821
	11.28		5.0402	0.169399	1.02071
	11.3		5.01101	0.185091	1.01856
	11.32		4.98292	0.183375	1.01644
	11.34		5.00266	0.269724	1.0136
	11.36		4.89127	0.29791	1.01226
	11.38		5.00445	0.278834	1.01451
	11.4		5.19718	0.135297	1.01443
	11.42		5.01282	0.317386	1.01641
	11.44		5.25508	0.236397	1.01907
	11.46		5.41744	0.202007	1.01635
	11.48		5.17628	0.207069	1.01495
	11.5		5.10449	0.102859	1.01504
	11.52		5.28064	0.0469555	1.01589
	11.54		5.08852	0.0542253	1.01878
	11.56		4.95827	0.216662	1.01868
	11.58		4.56095	0.301377	1.01884
	11.6		4.58023	0.290167	1.01709
	11.62		4.59896	0.358473	1.01512
	11.64		5.02841	0.287405	1.01749
	11.66		5.02445	0.318794	1.01974
	11.68		5.15323	0.303183	1.01657
	11.7		5.07828	0.18988	1.01355
	11.72		5.09215	0.266773	1.01419
	11.74		5.2061	0.244958	1.01509
	11.76		5.36953	0.161175	1.01429
	11.78		5.20979	0.235411	1.01822
	11.8		5.31877	0.190142	1.02061
	11.82		5.39878	0.164266	1.01567
	11.84		5.36971	0.252138	1.01464
	11.86		5.49343	0.15946	1.01226
	11.88		5.61934	0.157298	1.01068
	11.9		5.33207	0.295426	1.01155
	11.92		5.34202	0.266599	1.0124
	11.94		5.42613	0.159216	1.01513
	11.96		5.34978	0.0669468	1.01329
	11.98		5.49924	0.197015	1.01245
	12		5.43626	0.269374	1.01388
	12.02		5.50466	0.278794	1.01305
	12.04		5.47958	0.18988	1.01673
	12.06		5.56197	0.189797	1.01371
	12.08		5.50619	0.280827	1.01375
	12.1		5.57488	0.170806	1.01347
	12.12		5.49607	0.189011	1.01299
	12.14		5.59454	0.216253	1.01316
	12.16		5.63689	0.320701	1.01296
	12.18		5.61915	0.162874	1.01737
	12.2		5.27736	0.160923	1.01512
	12.22		5.56642	0.194845	1.0142
	12.24		5.3639	0.206951	1.01346
	12.26		5.44143	0.198141	1.01644
	12.28		5.37875	0.145262	1.01517
	12.3		5.29529	0.152916	1.01426
	12.32		5.51546	0.325908	1.01298
	12.34		5.48512	0.241693	1.01286
	12.36		5.24605	0.245807	1.0113
	12.38		5.51352	0.176411	1.01081
	12.4		5.43995	0.378	1.01285
	12.42		5.46351	0.276983	1.01215
	12.44		5.40971	0.300526	1.01351
	12.46		5.48362	0.294683	1.01248
	12.48		5.43176	0.308277	1.01028
	12.5		5.19824	0.368906	1.01225
	12.52		5.05731	0.31269	1.01454
	12.54		5.21519	0.35011	1.01628
	12.56		4.96046	0.33769	1.01616
	12.58		5.13489	0.198896	1.01892
	12.6		5.18446	0.30103	1.01781
	12.62		5.21625	0.31808	1.01625
	12.64		5.24158	0.265053	1.01451
	12.66		5.35157	0.351755	1.01213
	12.68		5.36915	0.383489	1.01261
	12.7		5.36537	0.327652	1.01183
	12.72		5.32632	0.376451	1.01284
	12.74		5.5204	0.300087	1.01239
	12.76	4820.94	5.77915	0.346574	1.01087
	12.78	4742.77	5.91573	0.160784	1.00937
	12.8	4803.3	5.65601	0.382391	1.01226
	12.82	4825.39	5.62151	0.293731	1.01256
	12.84	4859.92	5.68504	0.229408	1.01249
	12.86	4871.92	5.67769	0.156074	1.01443
	12.88	4877.67	5.80168	0.212608	1.01797
	12.9	4841.29	5.55506	0.221664	1.01476
	12.92	4740	5.74242	0.234508	1.01303
	12.94	4618.57	5.58737	0.346886	1.01413
	12.96	4513.08	5.40097	0.383923	1.01256
	12.98	4427.29	5.53024	0.298125	1.01309
	13	4341.86	5.43833	0.30103	1.01085
	13.02	4305.85	5.3695	0.326315	1.01195
	13.04	4290.84	5.50961	0.335003	1.01374
	13.06	4264.87	5.32073	0.39211	1.01078
	13.08	4221.59	5.64569	0.361431	1.01033
	13.1	4205.09	5.54704	0.247212	1.01075
	13.12	4226.2	5.37498	0.288827	1.00892
	13.14	4302.04	5.41912	0.412418	1.01106
	13.16	4340.3	5.53676	0.425203	1.00876
	13.18	4303.28	5.58925	0.342129	1.01096
	13.2	4282.63	5.66653	0.333447	1.01221
	13.22	4271.97	5.76518	0.508663	1.01158
	13.24	4284.03	5.65169	0.372212	1.00982
	13.26	4295.78	5.8343	0.290644	1.00905
	13.28	4318.64	5.49312	0.333492	1.00933
	13.3	4327.67	5.6845	0.328493	1.0089
	13.32	4285.3	5.79568	0.261387	1.00977
	13.34	4254.91	5.71908	0.324272	1.00917
	13.36	4252.13	5.76791	0.438258	1.01129
	13.38	4263.91	5.66636	0.353339	1.01231
	13.4	4319.73	5.86634	0.347242	1.00952
	13.42	4390.25	5.8431	0.366064	1.00823
	13.44	4342.81	5.78089	0.418867	1.00719
	13.46	4320.78	5.78776	0.237651	1.00805
	13.48	4370.09	5.78253	0.282086	1.01149
	13.5	4360	5.75072	0.427831	1.01041
	13.52	4237.43	5.50013	0.327293	1.00868
	13.54	4218.19	5.91989	0.411319	1.00951
	13.56	4196.19	5.90129	0.249287	1.00866
	13.58	4175.39	5.82417	0.310222	1.00827
	13.6	4153.17	5.62	0.266172	1.0098
	13.62	4155.8	5.91086	0.271548	1.00827
	13.64	4096.14	6.07909	0.299829	1.00952
	13.66	4002.57	5.84909	0.236339	1.01136
	13.68	3924.53	5.94029	0.229658	1.01139
	13.7	3889.18	5.77847	0.282769	1.01043
	13.72	3901.52	5.72247	0.378968	1.00749
	13.74	3948.05	5.80062	0.458113	1.00702
	13.76	3977.63	5.71787	0.427858	1.00699
	13.78	3945.43	5.79012	0.442549	1.00808
	13.8	3903.58	5.89325	0.405359	1.00765
	13.82	3878.83	5.91474	0.349372	1.00684
	13.84	3845.48	5.87712	0.320395	1.00746
	13.86	3806.48	5.78809	0.558293	1.00688
	13.88	3797.58	5.92977	0.422356	1.0064
	13.9	3810.57	6.09019	0.277815	1.00667
	13.92	3821.48	5.83696	0.386626	1.0067
	13.94	3846.96	6.09651	0.398245	1.00686
	13.96	3856.81	5.87964	0.445495	1.00684
	13.98	3842.93	6.11716	0.432412	1.00647
	14	3850.38	5.71069	0.35783	1.00771
	14.02	3857.13	5.81788	0.450094	1.00656
	14.04	3849.53	6.06168	0.465979	1.00926
	14.06	3836.77	6.01581	0.482787	1.0071
	14.08	3831.93	5.9018	0.37858	1.0058
	14.1	3839.68	6.18809	0.363418	1.00706
	14.12	3846.18	6.09121	0.376553	1.00609
	14.14	3859.23	6.04897	0.287434	1.00942
	14.16	3862.91	6.04525	0.391807	1.00789
	14.18	3854.76	6.07599	0.34757	1.00651
	14.2	3839.06	6.12532	0.451266	1.00702
	14.22	3822.28	5.688	0.517185	1.00694
	14.24	3800.79	5.93835	0.41218	1.00494
	14.26	3792.92	5.98356	0.355568	1.0071
	14.28	3784.52	6.0691	0.471334	1.00798
	14.3	3790.69	6.03383	0.424812	1.00723
	14.32	3818.71	5.9416	0.289073	1.00618
	14.34	3851.02	5.74159	0.362824	1.0074
	14.36	3877.61	5.71287	0.354519	1.00716
	14.38	3898.96	5.479	0.413125	1.00814
	14.4	3905.4	5.87015	0.495824	1.00722
	14.42	3911.9	5.74316	0.417142	1.00892
	14.44	3971.52	5.92347	0.430456	1.00844
	14.46	4067.73	5.99486	0.306774	1.0095
	14.48	3991.85	5.84243	0.436058	1.00981
	14.5	3934.47	6.0192	0.303212	1.00878
	14.52	3944.51	5.97444	0.4255	1.01015
	14.54	3964.06	5.89493	0.510311	1.00992
	14.56	3983.18	6.05628	0.424057	1.0066
	14.58	3976.92	5.80484	0.525374	1.00826
	14.6	3956.62	5.93107	0.34834	1.00731
	14.62	3887.34	5.65368	0.339948	1.00772
	14.64	3836.82	5.96752	0.31957	1.00924
	14.66	3831.53	5.68209	0.460953	1.00882
	14.68	3853.46	5.97081	0.339375	1.0081
	14.7	3904.96	5.77418	0.334059	1.00885
	14.72	3909.48	5.6749	0.376489	1.009
	14.74	3898.07	5.77287	0.320774	1.0099
	14.76	3951.04	5.83047	0.346787	1.0079
	14.78	4042.06	5.65433	0.361823	1.01042
	14.8	4087.66	5.71323	0.341816	1.00851
	14.82	4005.67	5.7197	0.46555	1.01121
	14.84	3879.18	5.78575	0.419526	1.00989
	14.86	3828.25	5.87088	0.437416	1.00784
	14.88	3855.14	5.93814	0.302586	1.00914
	14.9	3928.68	5.62723	0.27549	1.0099
	14.92	4005.44	5.93071	0.261357	1.00954
	14.94	4060.19	5.55756	0.406976	1.00854
	14.96	4060.55	5.77788	0.486762	1.0088
	14.98	4037.97	5.84814	0.493373	1.00828
	15	4030.09	5.68601	0.514509	1.00645
	15.02	4044.64	5.69451	0.622208	1.00415
	15.04	4077.56	5.86179	0.731499	1.004
	15.06	4109.54	5.94105	0.685136	1.00524
	15.08	4099.69	5.59975	0.598039	1.00657
	15.1	4020.43	5.73169	0.489742	1.0091
	15.12	3896.93	5.82786	0.637776	1.00837
	15.14	3862.19	6.09458	0.511305	1.00705
	15.16	3870.88	5.8507	0.486164	1.0073
	15.18	3858.56	5.92083	0.346559	1.00774
	15.2	3828.44	5.80174	0.419129	1.00981
	15.22	3805.19	6.07884	0.402057	1.00761
	15.24	3810.66	5.80409	0.409295	1.00576
	15.26	3814.82	6.14278	0.463235	1.00825
	15.28	3811.36	5.87737	0.478733	1.00864
	15.3	3825.15	5.82834	0.465207	1.00789
	15.32	3846.16	5.8789	0.528059	1.00662
	15.34	3867.37	5.90282	0.378777	1.00744
	15.36	3917.71	5.95996	0.490694	1.00719
	15.38	3973.78	5.81537	0.471123	1.00742
	15.4	4020.01	5.80269	0.488197	1.00777
	15.42	4036.97	5.5408	0.441587	1.00792
	15.44	3998.52	5.97426	0.368178	1.00846
	15.46	3991.3	5.55703	0.444497	1.00968
	15.48	3961.99	6.05331	0.425296	1.0079
	15.5	3932.22	5.89129	0.432781	1.00843
	15.52	3928.04	5.9697	0.454046	1.00725
	15.54	3945.49	5.87041	0.460836	1.009
	15.56	3988.26	5.77095	0.336093	1.00802
	15.58	4008.72	5.87062	0.438027	1.00949
	15.6	4028.54	6.003	0.365073	1.00654
	15.62	4030.31	5.91683	0.418397	1.00939
	15.64	4008.19	5.74344	0.398207	1.00904
	15.66	3985.57	5.74717	0.464532	1.00762
	15.68	3959.72	5.96216	0.522264	1.00604
	15.7	3937.74	6.06686	0.470396	1.00853
	15.72	3933.95	5.98957	0.423968	1.01058
	15.74	3941.37	6.04164	0.3031	1.00742
	15.76	3953.21	6.16271	0.38934	1.0076
	15.78	3971.24	5.97459	0.361234	1.00952
	15.8	3991.68	6.12065	0.506118	1.00715
	15.82	3991.29	5.79603	0.541281	1.00664
	15.84	3976.87	5.86681	0.51087	1.00807
	15.86	3969.89	5.84533	0.439852	1.00802
	15.88	3975.85	5.76977	0.435944	1.00632
	15.9	3989.51	6.11586	0.438239	1.00723
	15.92	3988.58	5.80301	0.458844	1.00807
	15.94	3982.48	6.07415	0.393408	1.00845
	15.96	3998.93	5.77714	0.407485	1.00683
	15.98	4003.31	5.77556	0.501744	1.00694
	16	4001.54	5.84256	0.536482	1.00687
	16.02	3982.11	5.7456	0.349732	1.00845
	16.04	3965.35	5.82924	0.402326	1.00866
	16.06	3967.41	5.72322	0.390869	1.00794
	16.08	4013.48	5.63184	0.529232	1.00789
	16.1	4086.87	5.67742	0.506739	1.01059
	16.12	4144.58	5.44029	0.585499	1.00995
	16.14	4219.58	5.55384	0.500833	1.0093
	16.16	4396.87	5.61441	0.470725	1.01197
	16.18	4619.95	5.80026	0.371518	1.01271
	16.2	4675.84	5.46123	0.453226	1.01003
	16.22	4434.36	5.37332	0.425177	1.01131
	16.24	4286.48	5.26776	0.37879	1.01044
	16.26	4245.12	5.45037	0.347826	1.00918
	16.28	4264.12	5.10931	0.399426	1.01013
	16.3	4309.81	5.2578	0.471398	1.01141
	16.32	4357.44	5.17668	0.433303	1.00964
	16.34	4353.36	5.28028	0.28404	1.01121
	16.36	4319.64	5.42208	0.407074	1.01107
	16.38	4350.63	5.65281	0.396679	1.01106
	16.4	4385.56	5.567	0.336581	1.01044
	16.42	4417.39	5.6662	0.250067	1.01292
	16.44	4448.52	5.44229	0.23668	1.01203
	16.46	4491.08	5.38216	0.36159	1.01219
	16.48	4506.49	5.70758	0.32308	1.01173
	16.5	4527.76	5.17127	0.352514	1.01069
	16.52	4531.04	5.24948	0.346494	1.0134
	16.54	4522.27	5.48073	0.374548	1.0152
	16.56	4568.76	5.31729	0.28707	1.01333
	16.58	4610.31	5.38317	0.263496	1.01105
	16.6	4501.25	5.41897	0.310007	1.01151
	16.62	4207.62	5.48688	0.230114	1.01317
	16.64	4014.81	5.34307	0.325293	1.01625
	16.66	3953.34	5.26022	0.331065	1.01421
	16.68	3888.74	5.45914	0.33468	1.01224
	16.7	3843.87	5.35959	0.206006	1.01467
	16.72	3802.96	5.43444	0.122846	1.02186
	16.74	3806.86	5.35799	0.174981	1.01727
	16.76	3817.2	5.24359	0.235599	1.01615
	16.78	3827.41	4.84671	0.289107	1.01507
	16.8	3876.59	5.01725	0.281806	1.0153
	16.82	3946.03	4.94372	0.229113	1.01838
	16.84	3972.34	4.81273	0.178359	1.01569
	16.86	3933.62	4.5556	0.290862	1.01752
	16.88	3897.16	4.6757	0.238937	1.01853
	16.9	3882.67	4.73717	0.318418	1.01676
	16.92	3896.94	4.82984	0.309897	1.01858
	16.94	3942.37	5.05559	0.271741	1.0156
	16.96	3967.64	4.9806	0.281389	1.01429
	16.98	3951.78	5.11093	0.307201	1.01457
	17	3948.2	5.16514	0.399052	1.01634
	17.02	3941.27	5.34456	0.431364	1.01497
	17.04	3923.46	5.51911	0.395097	1.0157
	17.06	3912.24	5.17569	0.413798	1.01518
	17.08	3904.31	5.44505	0.374906	1.01195
	17.1	3890.77	5.366	0.346937	1.0129
	17.12	3868.7	5.58413	0.329438	1.01241
	17.14	3848.05	5.54503	0.238918	1.01201
	17.16	3865.6	5.60613	0.365987	1.0126
	17.18	3883.13	5.65894	0.40446	1.00905
	17.2	3890.07	5.71635	0.256184	1.00864
	17.22	3880.34	5.86264	0.3178	1.01045
	17.24	3857.83	5.48274	0.225103	1.01408
	17.26	3827.74	5.68144	0.294971	1.01061
	17.28	3782.73	5.63883	0.211299	1.01156
	17.3	3749.47	5.31436	0.238104	1.01259
	17.32	3750.65	5.72308	0.281859	1.01412
	17.34	3793.12	5.44833	0.290411	1.0117
	17.36	3825.38	5.47176	0.304651	1.01152
	17.38	3853.55	5.56688	0.285882	1.0117
	17.4	3915.88	5.46752	0.180831	1.01088
	17.42	3998.01	5.74631	0.208765	1.01244
	17.44	4081.23	5.31747	0.31546	1.01567
	17.46	4122.5	5.28275	0.283847	1.02527
	17.48	4137.43	5.22725	0.205606	1.02
	17.5	4200.37	5.00252	0.194065	1.02091
	17.52	4277.95	5.12421	0.243756	1.0196
	17.54	4326.35	5.22573	0.212843	1.0169
	17.56	4380.86	5.09497	0.417509	1.01866
	17.58	4435.22	4.97398	0.499286	1.01861
	17.6	4501.86	5.2217	0.333241	1.02054
	17.62	4541.58	5.32392	0.272678	1.01882
	17.64	4563.46	5.38688	0.287802	1.01768
	17.66	4519.86	5.22588	0.237083	1.0179
	17.68	4443.67	5.54505	0.135432	1.01697
	17.7	4407.96	5.1813	0.201354	1.01557
	17.72	4403.68	5.15176	0.344518	1.01385
	17.74	4430.69	5.20969	0.306334	1.01586
	17.76	4476.84	5.19799	0.307617	1.01717
	17.78	4517.07	5.17416	0.143504	1.0157
	17.8	4516.05	5.08187	0.356917	1.01429
	17.82	4511.46	5.12688	0.312052	1.01704
	17.84	4494.25	5.08413	0.357097	1.01549
	17.86	4479.26	4.96212	0.259526	1.02147
	17.88	4514.58	4.94628	0.235646	1.01998
	17.9	4548.46	4.91272	0.31158	1.01698
	17.92	4511.62	5.0566	0.273619	1.01807
	17.94	4450.47	5.29755	0.301435	1.01753
	17.96	4383.65	5.13572	0.307549	1.01997
	17.98	4323.1	5.38724	0.241935	1.01827
	18	4313.72	5.04377	0.277523	1.01994
	18.02	4386.89	5.16062	0.346433	1.01981
	18.04	4424.29	5.01625	0.224015	1.01781
	18.06	4427.98	4.72491	0.212933	1.01618
	18.08	4417.9	4.71765	0.301786	1.01291
	18.1	4426.68	4.91431	0.27081	1.0156
	18.12	4506.25	4.94074	0.40241	1.01485
	18.14	4606.52	4.87145	0.321471	1.01457
	18.16	4618.46	5.02535	0.402631	1.01502
	18.18	4648.14	5.0645	0.373141	1.01565
	18.2	4722.96	5.00234	0.422562	1.01702
	18.22	4756.89	5.04752	0.338156	1.01541
	18.24	4734.96	5.04852	0.416298	1.01519
	18.26	4732.73	5.04203	0.411846	1.01729
	18.28	4714.26	5.15554	0.30103	1.01425
	18.3	4662.48	5.04974	0.334605	1.01505
	18.32	4613.04	5.10668	0.293205	1.01552
	18.34	4569.68	5.13199	0.336733	1.01597
	18.36	4570.01	5.13367	0.298533	1.01421
	18.38	4553.67	5.17633	0.465752	1.01281
	18.4	4515.88	5.02273	0.329615	1.01114
	18.42	4493.96	5.04308	0.380738	1.01374
	18.44	4501.75	5.33578	0.379087	1.01322
	18.46	4497.71	5.43875	0.316977	1.01455
	18.48	4440.88	5.08499	0.358295	1.01074
	18.5	4380.57	5.23314	0.334148	1.01375
	18.52	4364.48	5.56245	0.308592	1.01175
	18.54	4388.33	5.42612	0.504135	1.01269
	18.56	4439.39	5.43253	0.458638	1.01278
	18.58	4496.28	5.34128	0.386483	1.00998
	18.6	4548.62	5.33533	0.346505	1.00951
	18.62	4585.19	5.44273	0.340324	1.01122
	18.64	4546.19	5.37704	0.334744	1.01092
	18.66	4450.12	5.40625	0.48251	1.01087
	18.68	4327.37	5.50026	0.358068	1.00974
	18.7	4232.63	5.52823	0.327652	1.00844
	18.72	4164.24	5.55066	0.221635	1.01194
	18.74	4083.55	5.59566	0.32694	1.01197
	18.76	4038.21	5.71538	0.338412	1.00877
	18.78	4021.6	5.85549	0.35894	1.00878
	18.8	4012.67	5.63474	0.407982	1.00919
	18.82	4023.14	5.76827	0.347918	1.00934
	18.84	4050.72	5.64668	0.434871	1.01122
	18.86	4035.67	5.6939	0.488738	1.01018
	18.88	3991.92	5.74282	0.366686	1.00918
	18.9	3931.71	5.6787	0.438384	1.00985
	18.92	3880.64	5.79951	0.441507	1.00906
	18.94	3849.13	5.68746	0.306183	1.00878
	18.96	3851.25	5.79583	0.353736	1.01067
	18.98	3833.44	5.79617	0.456649	1.0089
	19	3796.96	5.86337	0.326204	1.0068
	19.02	3796.72	5.87976	0.304298	1.00826
	19.04	3817.86	5.97041	0.423728	1.00766
	19.06	3858.79	5.71528	0.316603	1.00805
	19.08	3870.8	5.82663	0.43099	1.00833
	19.1	3849.14	5.88928	0.533849	1.00767
	19.12	3824.54	5.81846	0.590958	1.00672
	19.14	3817.26	5.92769	0.550629	1.00732
	19.16	3802.91	5.86739	0.493315	1.00816
	19.18	3787.72	5.80914	0.345411	1.00654
	19.2	3762.45	6.0178	0.467868	1.00702
	19.22	3742.36	5.89514	0.496402	1.00732
	19.24	3738.78	6.05091	0.304166	1.00633
	19.26	3756.83	5.85972	0.496493	1.00739
	19.28	3779.79	6.10186	0.393381	1.00743
	19.3	3774.41	6.09385	0.621028	1.00619
	19.32	3764.71	6.09935	0.563778	1.00646
	19.34	3775.76	5.67447	0.513974	1.00714
	19.36	3771.77	5.85874	0.474538	1.00777
	19.38	3774.45	5.88763	0.636498	1.00713
	19.4	3793.49	5.83028	0.583577	1.00706
	19.42	3824.7	6.18258	0.405765	1.0071
	19.44	3855.42	5.72348	0.563283	1.00637
	19.46	3854.32	5.86397	0.507687	1.00796
	19.48	3874.29	5.88371	0.468721	1.00777
	19.5	3942.62	5.88219	0.404374	1.00869
	19.52	4066	5.65972	0.458498	1.00819
	19.54	4220.44	5.64198	0.433732	1.009
	19.56	4415.18	5.78685	0.365511	1.01041
	19.58	4674.23	5.57011	0.4532	1.01075
	19.6	4958.28	5.56324	0.412063	1.01281
	19.62	5099.9	5.46912	0.32962	1.01523
	19.64	5121.01	5.17359	0.333051	1.0134
	19.66	5092.28	5.20405	0.370666	1.01561
	19.68	5285.65	4.9436	0.279555	1.01216
	19.7	5721.58	5.39144	0.231985	1.01283
	19.72	6028.69	5.0346	0.260224	1.01525
	19.74	6166.06	4.92167	0.250511	1.01345
	19.76	6081.79	4.84694	0.309551	1.01524
	19.78	5895.57	4.37202	0.39851	1.01685
	19.8	5734.31	4.29872	0.420266	1.02333
	19.82	5606.84	4.24913	0.441793	1.02311
	19.84	5459.87	4.30211	0.415098	1.02531
	19.86	5203.73	4.3193	0.432988	1.01995
	19.88	4977.15	4.58063	0.303779	1.021
	19.9	4705.53	4.5259	0.389543	1.02104
	19.92	4506.34	4.59247	0.391445	1.02246
	19.94	4401.95	4.28036	0.401294	1.02251
	19.96	4286.97	4.41175	0.411009	1.02135
	19.98	4230.35	4.06612	0.449421	1.02209
	20	4311.42	4.07715	0.479057	1.03008
	20.02	4424.04	4.26349	0.439064	1.02861
	20.04	4478.28	4.38952	0.327663	1.02554
	20.06	4482.43	4.1196	0.250715	1.02555
	20.08	4491.09	4.40852	0.153448	1.03014
	20.1	4490.31	4.10698	0.240571	1.02562
	20.12	4550.51	4.17893	0.13466	1.01834
	20.14	4657.72	4.13918	0.122937	1.02251
	20.16	4665.97	4.12052	0.126788	1.02258
	20.18	4585.93	4.20876	0.273937	1.02086
	20.2	4540.62	4.30196	0.278754	1.02429
	20.22	4576.19	4.32279	0.222613	1.02794
	20.24	4586.43	4.39719	0.137404	1.02347
	20.26	4576.15	4.48712	0.289704	1.01894
	20.28	4566.96	4.50548	0.234692	1.01843
	20.3	4556.81	4.68137	0.31226	1.01963
	20.32	4439.56	4.87326	0.192771	1.01952
	20.34	4301.43	4.82986	0.237433	1.02146
	20.36	4253.25	4.94755	0.221986	1.02134
	20.38	4168.51	4.79537	0.210195	1.02068
	20.4	4042.52	4.88049	0.133908	1.02141
	20.42	3927.82	4.85086	0.23149	1.0224
	20.44	3901.85	5.08099	0.114573	1.02482
	20.46	3897.63	4.7729	0.166078	1.02308
	20.48	3890.32	4.69657	0.122282	1.02375
	20.5	3891.79	4.68589	0.183082	1.02324
	20.52	3896.94	4.80193	0.0981317	1.02231
	20.54	3902.76	4.5044	0.221351	1.02398
	20.56	3924.3	4.63491	0.114648	1.02277
	20.58	3936.17	4.75257	0.17191	1.02241
	20.6	3924.06	4.80883	0.27566	1.02008
	20.62	3925.23	4.92358	0.286824	1.0226
	20.64	3919.6	4.65131	0.317074	1.02252
	20.66	3924.71	5.05302	0.24184	1.02103
	20.68	3932.8	4.96371	0.229496	1.02164
	20.7	3932.26	5.03374	0.180964	1.02089
	20.72	3934.14	5.42536	0.183233	1.02895
	20.74	3935.85	5.31741	0.133864	1.02296
	20.76	3919.66	5.46247	0.197087	1.01496
	20.78	3903.6	5.52603	0.266829	1.01905
	20.8	3881.77	5.40639	0.183811	1.01802
	20.82	3868.5	5.39407	0.322263	1.01377
	20.84	3865.18	5.09646	0.306019	1.01776
	20.86	3854.52	5.39759	0.252564	1.01957
	20.88	3864.52	5.34337	0.168712	1.0205
	20.9	3841.37	5.54319	0.170237	1.01827
	20.92	3809.25	5.45737	0.307812	1.01666
	20.94	3780.49	5.54629	0.216229	1.01585
	20.96	3741.32	5.57117	0.281312	1.01166
	20.98	3719.73	5.58803	0.291558	1.01157
	21	3713.02	5.57657	0.325953	1.01013
	21.02	3711.01	5.35701	0.331529	1.01257
	21.04	3761.96	5.40959	0.381266	1.01172
	21.06	3869.18	5.42871	0.415479	1.0142
	21.08	3926.89	5.74937	0.291405	1.01371
	21.1	3954.56	5.63769	0.379817	1.01133
	21.12	4006.51	5.61732	0.366658	1.00973
	21.14	4056.75	5.67798	0.471137	1.01182
	21.16	4123.39	5.90547	0.273416	1.00902
	21.18	4161.84	5.80175	0.313285	1.00808
	21.2	4099.24	5.74325	0.409073	1.00949
	21.22	3973.63	5.74136	0.271313	1.00722
	21.24	3922.49	5.91186	0.35798	1.0076
	21.26	3866.29	5.57215	0.393988	1.00793
	21.28	3804.02	5.81935	0.309508	1.0077
	21.3	3798.03	5.57467	0.280827	1.00856
	21.32	3825.54	5.59844	0.283133	1.00822
	21.34	3862.16	5.6158	0.348873	1.00829
	21.36	3874.62	5.9734	0.289131	1.00799
	21.38	3859.32	5.58731	0.159331	1.00825
	21.4	3869.63	5.64379	0.380319	1.00643
	21.42	3903.74	5.75147	0.21388	1.00761
	21.44	3899.78	5.71799	0.30453	1.00661
	21.46	3861.66	5.66931	0.444891	1.00716
	21.48	3844.65	5.65004	0.436368	1.00838
	21.5	3855.38	5.55702	0.357273	1.01055
	21.52	3889.5	5.73753	0.37287	1.01106
	21.54	3967.41	5.70482	0.348123	1.00949
	21.56	4041.67	5.68482	0.353679	1.00961
	21.58	4104.96	5.95296	0.379928	1.00842
	21.6	4164.37	5.72677	0.467039	1.01319
	21.62	4150.34	5.64943	0.333905	1.01422
	21.64	4085.82	5.44806	0.539728	1.01041
	21.66	4023.46	5.73741	0.443122	1.01064
	21.68	4022.27	5.47685	0.354029	1.00829
	21.7	4073.36	5.54805	0.329759	1.01118
	21.72	4005.61	5.57773	0.476145	1.01168
	21.74	3854.81	5.48903	0.572527	1.00771
	21.76	3714.09	5.64505	0.664534	1.0068
	21.78	3662.06	5.52979	0.503392	1.00997
	21.8	3632.63	5.63692	0.477634	1.01025
	21.82	3603.98	5.61643	0.494628	1.00875
	21.84	3577.24	5.79716	0.594593	1.00816
	21.86	3549.6	5.79849	0.505817	1.00675
	21.88	3537.59	5.59122	0.56514	1.00658
	21.9	3526.95	5.75635	0.504187	1.00735
	21.92	3516.77	5.76831	0.570526	1.00861
	21.94	3523.67	5.58536	0.482772	1.00867
	21.96	3537.22	5.87722	0.40187	1.00797
	21.98	3542.49	5.75376	0.44991	1.00792
	22	3519.99	5.56127	0.475595	1.00739
	22.02	3531.08	5.87146	0.441922	1.00726
	22.04	3591.61	5.69396	0.449215	1.00728
	22.06	3626.28	5.74774	0.338194	1.00693
	22.08	3629.64	5.73243	0.462752	1.00787
	22.1	3625.59	5.57407	0.381987	1.00838
	22.12	3616.6	5.67204	0.329994	1.00805
	22.14	3602.58	5.64597	0.393531	1.00916
	22.16	3590.84	5.73725	0.261433	1.01077
	22.18	3563.52	5.95249	0.327024	1.01232
	22.2	3532.03	5.93327	0.356253	1.0116
	22.22	3527.16	5.72898	0.306946	1.01053
	22.24	3542.47	5.58752	0.420608	1.00954
	22.26	3544.94	5.43853	0.385492	1.01093
	22.28	3561.46	5.75953	0.37224	1.01132
	22.3	3563.12	5.61961	0.38129	1.0093
	22.32	3593.39	5.60206	0.354797	1.00928
	22.34	3626.59	5.68337	0.27703	1.01136
	22.36	3604.59	5.65424	0.398657	1.0105
	22.38	3570.53	5.7678	0.202356	1.01015
	22.4	3522.14	5.59442	0.408519	1.01098
	22.42	3482.7	5.63623	0.379694	1.00891
	22.44	3448.38	5.51963	0.492865	1.00707
	22.46	3444.3	5.70737	0.371264	1.00781
	22.48	3437.78	5.58679	0.39572	1.00804
	22.5	3450.14	5.72349	0.454486	1.01083
	22.52	3472.92	5.57225	0.494137	1.01059
	22.54	3507.34	5.59058	0.37927	1.00963
	22.56	3552.44	5.52114	0.314264	1.01009
	22.58	3599.65	5.57892	0.342423	1.01498
	22.6	3646.47	5.74049	0.364837	1.0131
	22.62	3663.1	5.67312	0.398649	1.01215
	22.64	3648.33	5.71522	0.356929	1.00948
	22.66	3630.63	5.59118	0.407382	1.00882
	22.68	3606	5.56605	0.405765	1.00953
	22.7	3585.93	5.90598	0.419623	1.00837
	22.72	3576.36	5.70683	0.280267	1.00803
	22.74	3572.42	5.77505	0.457291	1.00902
	22.76	3586.12	5.89367	0.358468	1.00803
	22.78	3574.57	5.76714	0.282754	1.00891
	22.8	3546.34	5.70915	0.310238	1.00861
	22.82	3510.77	5.65071	0.374856	1.00682
	22.84	3485.27	5.80404	0.305001	1.00779
	22.86	3498.93	5.64972	0.393463	1.0082
	22.88	3514	6.01776	0.258411	1.00784
	22.9	3531.88	6.01627	0.358355	1.00771
	22.92	3538.46	6.03376	0.341112	1.00778
	22.94	3536.99	5.91022	0.45045	1.00582
	22.96	3521.12	5.96492	0.503633	1.00666
	22.98	3490.73	5.87053	0.391346	1.00681
	23	3478.97	6.07727	0.353085	1.00731
	23.02	3460.2	6.0197	0.338757	1.00574
	23.04	3448.59	5.88992	0.443353	1.00795
	23.06	3474.35	5.93743	0.419278	1.00747
	23.08	3506.58	6.00784	0.401351	1.00726
	23.1	3541.75	5.79477	0.435983	1.00749
	23.12	3570.17	6.0825	0.456271	1.00709
	23.14	3604.73	5.85348	0.29846	1.00735
	23.16	3631.97	5.94628	0.335985	1.00688
	23.18	3647.83	5.83168	0.430516	1.00821
	23.2	3662.65	6.02076	0.317333	1.00975
	23.22	3671.44	5.77564	0.308102	1.01129
	23.24	3668.7	5.81972	0.400129	1.00738
	23.26	3644.57	5.97914	0.432033	1.00867
	23.28	3618.36	5.92865	0.45913	1.00836
	23.3	3616.24	5.76347	0.381686	1.00582
	23.32	3631.62	6.1482	0.464532	1.00836
	23.34	3636.19	5.73747	0.537369	1.00682
	23.36	3635.11	6.01291	0.552608	1.00588
	23.38	3632.52	6.08438	0.575667	1.00663
	23.4	3624.27	6.0882	0.604163	1.00548
	23.42	3633.9	5.94913	0.594889	1.00534
	23.44	3654.57	6.07188	0.541051	1.00745
	23.46	3702.62	5.95661	0.430821	1.01155
	23.48	3758.8	5.76424	0.422432	1.00871
	23.5	3793.77	6.22835	0.266322	1.00686
	23.52	3784.8	6.10999	0.50845	1.00776
	23.54	3747.02	5.93219	0.479886	1.00691
	23.56	3721.24	5.95432	0.529141	1.00643
	23.58	3715.5	5.78575	0.532011	1.00593
	23.6	3736.2	5.91325	0.424494	1.00826
	23.62	3761.33	5.87994	0.538652	1.00738
	23.64	3767.69	6.03067	0.569721	1.00815
	23.66	3784	5.67952	0.450171	1.00818
	23.68	3781.13	5.99721	0.449301	1.00773
	23.7	3774.64	6.03137	0.481255	1.00727
	23.72	3783.27	5.79145	0.434425	1.00844
	23.74	3810.46	6.01289	0.359493	1.00982
	23.76	3830.04	5.67566	0.387618	1.01172
	23.78	3828.38	5.58239	0.404718	1.00983
	23.8	3833.2	5.56806	0.475504	1.00832
	23.82	3829.46	5.80567	0.508214	1.00759
	23.84	3854.68	5.48726	0.410749	1.01036
	23.86	3910.98	5.20157	0.395386	1.00935
	23.88	3955.83	5.05844	0.473637	1.01164
	23.9	3958.03	5.01616	0.502184	1.01286
	23.92	3979.32	4.77931	0.604617	1.01229
	23.94	3947.2	4.53493	0.551124	1.01183
	23.96	3906.29	4.85168	0.546163	1.01174
	23.98	3875.38	4.70842	0.638298	1.00963
	24	3884.02	4.92466	0.743869	1.00872
	24.02	4026.93	4.87358	0.717235	1.00936
	24.04	4206.65	4.89395	0.708478	1.00862
	24.06	4421.64	5.18097	0.542765	1.01064
	24.08	4928.8	5.15308	0.527678	1.00937
	24.1	5322.9	5.35983	0.4555	1.01165
	24.12	5420.5	5.10707	0.531397	1.01041
	24.14	5543.29	5.04706	0.551079	1.00908
	24.16	5732.94	5.07235	0.448449	1.00967
	24.18	6102.61	4.91319	0.424218	1.01233
	24.2	6562.46	5.07547	0.439629	1.01662
	24.22	6825.52	5.14628	0.507504	1.01477
	24.24	6910.75	5.14036	0.519103	1.01156
	24.26	6952.01	5.16373	0.44305	1.0109
	24.28	6960.74	5.0967	0.59675	1.01157
	24.3	6907.98	5.29314	0.478378	1.00909
	24.32	6791.16	5.26605	0.49406	1.01081
	24.34	6650.02	5.3582	0.436014	1.01264
	24.36	6501.1	5.19432	0.44167	1.01174
	24.38	6350.04	5.10592	0.521976	1.01038
	24.4	6186.8	5.23576	0.313432	1.00944
	24.42	5920.4	5.25451	0.437321	1.01608
	24.44	5637.91	5.10941	0.458114	1.01767
	24.46	5347.81	5.04946	0.447508	1.0107
	24.48	5132.48	5.24949	0.511121	1.00977
	24.5	4901.27	5.24139	0.449065	1.01092
	24.52	4693.22	5.05908	0.44375	1.01154
	24.54	4600.43	5.35422	0.49297	1.00958
	24.56	4528.06	5.32404	0.51121	1.01403
	24.58	4408.04	5.15144	0.403152	1.01445
	24.6	4336.93	5.3029	0.412357	1.01437
	24.62	4297.99	5.39042	0.398583	1.01479
	24.64	4308.03	5.38313	0.387216	1.01938
	24.66	4372.99	5.23459	0.42364	1.01476
	24.68	4532.7	5.4048	0.489723	1.01408
	24.7	4618.93	5.31525	0.469865	1.01652
	24.72	4653.22	5.13528	0.644349	1.01436
	24.74	4697.7	5.42188	0.527594	1.01064
	24.76	4702.17	5.47787	0.568102	1.01062
	24.78	4662.86	5.34531	0.63732	1.00804
	24.8	4636.98	5.42086	0.361996	1.00883
	24.82	4694.71	5.31224	0.414629	1.00919
	24.84	4790.66	5.33722	0.429102	1.01059
	24.86	4855.67	5.41458	0.395433	1.00898
	24.88	4852.09	5.36442	0.298695	1.0126
	24.9	4827.44	5.28887	0.307869	1.01113
	24.92	4665.77	5.38827	0.358099	1.01008
	24.94	4388.59	5.18882	0.409722	1.0094
	24.96	4188.52	5.22555	0.322733	1.01252
	24.98	4066.49	5.14609	0.501847	1.01272
	25	4039.27	5.25739	0.475231	1.01284
	25.02	4048.07	5.20527	0.45213	1.01709
	25.04	4087.46	5.00047	0.684845	1.01813
	25.06	4151.45	4.98986	0.710335	1.01334
	25.08	4309.26	4.97849	0.72223	1.00992
	25.1	4657.79	4.80708	0.736397	1.01593
	25.12	5314.6	4.79338	0.620165	1.01933
	25.14	5975.11	5.00255	0.559488	1.01783
	25.16	6303.98	4.80228	0.54513	1.01578
	25.18	6331.9	4.90279	0.530019	1.01438
	25.2	6071.07	4.66336	0.570287	1.01042
	25.22	5519.19	4.74927	0.570336	1.01337
	25.24	5104.99	4.72772	0.572996	1.01616
	25.26	4895.68	4.84424	0.510002	1.02132
	25.28	4812.83	4.81673	0.482923	1.01666
	25.3	4914.1	4.77262	0.354189	1.01783
	25.32	4951.15	4.59364	0.390909	1.01414
	25.34	4874.5	4.70076	0.450661	1.00971
	25.36	4898.93	4.58762	0.553597	1.01979
	25.38	4854.99	4.6991	0.577776	1.02621
	25.4	4888.58	4.60432	0.62174	1.02051
	25.42	5012.85	4.42882	0.440376	1.01369
	25.44	4994.27	4.64339	0.439229	1.0209
	25.46	5004.87	4.59858	0.449969	1.02057
	25.48	5066.09	4.67094	0.457553	1.01676
	25.5	5054.68	4.6955	0.391708	1.01677
	25.52	5132.53	4.49594	0.538199	1.0163
	25.54	5265.74	4.66986	0.524778	1.01807
	25.56	5368.35	4.82509	0.558436	1.01791
	25.58	5361.5	4.67492	0.44759	1.01676
	25.6	5286.58	4.66938	0.494984	1.01646
	25.62	5204.89	4.67994	0.387216	1.01451
	25.64	5140.57	4.65973	0.341757	1.01929
	25.66	5123.86	4.43274	0.293905	1.02564
	25.68	5018.23	4.49982	0.30103	1.0261
	25.7	4934.6	4.48146	0.160214	1.02159
	25.72	4902.26	4.34754	0.305108	1.02313
	25.74	4900.54	4.27624	0.237412	1.02608
	25.76	4855.87	4.37244	0.282547	1.02095
	25.78	4811.54	4.34623	0.222328	1.02025
	25.8	4835.96	4.56462	0.299021	1.01223
	25.82	4902.77	4.6721	0.347468	1.01144
	25.84	4982.09	4.62993	0.349622	1.0152
	25.86	5189.09	4.45543	0.353827	1.01904
	25.88	5360.35	4.52508	0.378484	1.01537
	25.9	5380.17	4.3068	0.504981	1.01247
	25.92	5380.6	4.36346	0.456859	1.01946
	25.94	5321.24	4.32802	0.49485	1.01873
	25.96	5159.58	4.57335	0.52261	1.01772
	25.98	4967.04	4.71508	0.365422	1.01667
	26	4794.94	4.76616	0.34812	1.0158
	26.02	4694.74	4.61286	0.312311	1.01636
	26.04	4582.24	4.62422	0.303694	1.01263
	26.06	4374.13	4.90032	0.334102	1.01129
	26.08	4135.36	5.00221	0.258717	1.01253
	26.1	3916.71	4.81043	0.364662	1.01207
	26.12	3787.15	5.03908	0.243963	1.01162
	26.14	3740.97	5.09947	0.33399	1.01028
	26.16	3721.36	5.13388	0.360391	1.01164
	26.18	3720.51	4.96726	0.274795	1.01579
	26.2	3778.65	4.69632	0.230925	1.01346
	26.22	3871.37	5.15191	0.227017	1.01295
	26.24	3985.04	5.12443	0.495967	1.01044
	26.26	4126.77	5.18289	0.343561	1.00968
	26.28	4270.51	5.19671	0.0940371	1.01188
	26.3	4396.28	5.03131	0.205821	1.01196
	26.32	4455.27	5.08872	0.305439	1.0104
	26.34	4503.68	5.1139	0.3457	1.00833
	26.36	4521.26	5.33627	0.351084	1.01309
	26.38	4560.69	5.5365	0.252222	1.01492
	26.4	4641.25	5.2721	0.21411	1.01172
	26.42	4727.32	5.47562	0.340831	1.01074
	26.44	4765.45	5.37867	0.335703	1.00974
	26.46	4882.83	5.45105	0.320399	1.00997
	26.48	5005.45	5.4155	0.273812	1.01104
	26.5	4974.95	5.3928	0.376777	1.00807
	26.52	4853.99	5.2933	0.234503	1.01065
	26.54	4720.45	5.37867	0.360733	1.01006
	26.56	4636.84	5.25384	0.462173	1.0115
	26.58	4606.18	5.36256	0.66403	1.00811
	26.6	4582.94	5.11878	0.507084	1.00561
	26.62	4508.88	5.23309	0.465466	1.00653
	26.64	4341.76	5.34448	0.382048	1.01015
	26.66	4193.74	5.36875	0.362522	1.00941
	26.68	4136.65	5.15536	0.364894	1.01112
	26.7	4083.98	5.36948	0.335044	1.00952
	26.72	3928.88	5.29395	0.416104	1.00854
	26.74	3736.49	5.35568	0.303248	1.00984
	26.76	3665.25	5.26855	0.411745	1.00849
	26.78	3613.93	5.4319	0.444222	1.00831
	26.8	3560.4	5.62158	0.335792	1.00831
	26.82	3514.47	5.2103	0.411101	1.00859
	26.84	3491.89	5.07369	0.459925	1.00805
	26.86	3519.32	5.40424	0.387549	1.00767
	26.88	3487.44	5.3892	0.311072	1.00732
	26.9	3445.48	5.15013	0.514503	1.00974
	26.92	3394.73	5.39456	0.486817	1.01121
	26.94	3337.37	5.29179	0.249635	1.01324
	26.96	3354.01	5.22545	0.327982	1.01092
	26.98	3458.37	5.33603	0.38317	1.00969
	27	3540.01	5.10896	0.355205	1.01077
	27.02	3604.33	5.08889	0.397233	1.01074
	27.04	3675.08	5.32846	0.328117	1.00969
	27.06	3689.4	5.00573	0.416712	1.01067
	27.08	3532.08	4.92199	0.258609	1.01021
	27.1	3344.77	5.07432	0.403077	1.00913
	27.12	3264.01	5.04056	0.252589	1.01419
	27.14	3263.49	5.02036	0.236512	1.01375
	27.16	3294.33	5.09916	0.339817	1.0144
	27.18	3326.31	5.14376	0.30732	1.01311
	27.2	3287.38	5.11652	0.312391	1.01218
	27.22	3197.93	5.18395	0.426108	1.01532
	27.24	3132.33	5.09174	0.297481	1.0134
	27.26	3078.71	5.10334	0.314703	1.01486
	27.28	3060.25	5.14926	0.299596	1.01116
	27.3	3017.97	5.20707	0.325135	1.01026
	27.32	2937.38	5.39403	0.242596	1.01175
	27.34	2940.1	5.21521	0.330222	1.00916
	27.36	3008.04	5.29556	0.40025	1.00907
	27.38	3094.36	5.26935	0.447722	1.00735
	27.4	3244.87	5.14947	0.395483	1.01103
	27.42	3427.67	5.28705	0.206218	1.01125
	27.44	3544.45	5.28131	0.426613	1.011
	27.46	3607.63	5.23945	0.475319	1.00804
	27.48	3656.55	5.43404	0.472048	1.00867
	27.5	3679.4	5.49727	0.274067	1.01052
	27.52	3691.63	5.2836	0.378742	1.00831
	27.54	3687.99	5.43099	0.452399	1.00695
	27.56	3671.97	5.3261	0.434693	1.00833
	27.58	3676.13	5.2995	0.42422	1.00786
	27.6	3709.19	5.24924	0.35634	1.00867
	27.62	3746.65	5.41091	0.18063	1.01048
	27.64	3786.22	5.2235	0.432743	1.00852
	27.66	3810.02	5.25942	0.34794	1.00807
	27.68	3825.79	5.26997	0.444774	1.00967
	27.7	3837.54	5.39797	0.487222	1.0078
	27.72	3808.8	5.30006	0.435325	1.00682
	27.74	3773.76	5.1826	0.530907	1.00847
	27.76	3766.61	5.28585	0.529969	1.00968
	27.78	3761.42	5.45651	0.491087	1.01077
	27.8	3741.97	5.45462	0.501255	1.00951
	27.82	3737.56	5.49052	0.438441	1.00816
	27.84	3770.72	5.29619	0.524007	1.0089
	27.86	3809.95	5.32146	0.488621	1.00958
	27.88	3819.65	5.53578	0.448383	1.01088
	27.9	3833.45	5.6197	0.47948	1.01092
	27.92	3832.7	5.50333	0.318037	1.01012
	27.94	3831.54	5.44739	0.426159	1.00964
	27.96	3824.87	5.46263	0.528041	1.00847
	27.98	3845.36	5.61472	0.386151	1.00837
	28	3861.49	5.41182	0.321143	1.00895
	28.02	3869.41	5.39525	0.411558	1.00983
	28.04	3859.11	5.45132	0.33313	1.00995
	28.06	3825.92	5.5161	0.326509	1.01121
	28.08	3785.22	5.53769	0.264925	1.01062
	28.1	3727.4	5.74298	0.229179	1.01232
	28.12	3683.56	5.56756	0.377035	1.00963
	28.14	3689.89	5.4742	0.389419	1.00838
	28.16	3697.68	5.22572	0.387674	1.01076
	28.18	3701.71	5.65895	0.321137	1.0128
	28.2	3730.41	5.396	0.408828	1.01142
	28.22	3753.33	5.45449	0.457438	1.01051
	28.24	3762	5.36603	0.356711	1.00985
	28.26	3771.05	5.32281	0.37278	1.01179
	28.28	3790.2	5.40293	0.397025	1.0123
	28.3	3809.52	5.3313	0.349963	1.00992
	28.32	3844.73	5.54831	0.551594	1.01079
	28.34	3859.61	5.31723	0.464676	1.00874
	28.36	3865.13	5.43976	0.387682	1.0111
	28.38	3859.86	5.36459	0.433054	1.01258
	28.4	3863.15	5.15667	0.468166	1.00986
	28.42	3876.34	5.32838	0.577791	1.00827
	28.44	3887.02	5.21457	0.577939	1.0093
	28.46	3885.48	5.31318	0.429752	1.00814
	28.48	3865.32	5.19345	0.464633	1.00848
	28.5	3795.59	5.5145	0.376055	1.00787
	28.52	3773.41	5.29881	0.459836	1.00849
	28.54	3857.76	5.37837	0.51174	1.00972
	28.56	3994.33	5.19156	0.618597	1.00889
	28.58	4082.92	5.11573	0.527402	1.00799
	28.6	4153.08	5.15248	0.396788	1.00908
	28.62	4258.37	5.1921	0.482812	1.00826
	28.64	4269.11	5.28437	0.488429	1.00846
	28.66	4179.3	5.34104	0.547735	1.0086
	28.68	4172.51	5.36689	0.5182	1.00928
	28.7	4228.23	5.08696	0.555686	1.00879
	28.72	4289.23	5.22177	0.476611	1.00899
	28.74	4396.77	5.23803	0.410174	1.01039
	28.76	4580.48	5.17944	0.479879	1.0129
	28.78	4706.81	5.08161	0.45932	1.00784
	28.8	4778.32	5.08881	0.45777	1.01012
	28.82	4845.36	5.15002	0.567612	1.00965
	28.84	4952.46	5.14787	0.570303	1.01161
	28.86	5019.85	5.11843	0.428529	1.00937
	28.88	4955.91	5.24371	0.506604	1.00846
	28.9	4817.95	5.24992	0.468092	1.0063
	28.92	4665.06	5.20698	0.478801	1.00826
	28.94	4563.85	5.44954	0.38893	1.00669
	28.96	4549.24	5.29884	0.501516	1.00721
	28.98	4579.62	5.27697	0.493358	1.00941
	29	4593.77	5.13369	0.519525	1.00726
	29.02	4603.05	5.16613	0.586455	1.00998
	29.04	4646.38	5.20387	0.30103	1.01062
	29.06	4672.04	5.14612	0.41774	1.00927
	29.08	4688.88	5.03137	0.438736	1.01169
	29.1	4633.82	5.13892	0.33837	1.01028
	29.12	4521.14	4.98597	0.39524	1.01162
	29.14	4426.07	5.0797	0.369633	1.01138
	29.16	4341.36	5.11325	0.190744	1.01164
	29.18	4303.8	5.35308	0.451368	1.01076
	29.2	4296.73	5.22564	0.367253	1.0106
	29.22	4281.14	5.03267	0.408753	1.01014
	29.24	4215.31	5.17178	0.351792	1.01238
	29.26	4112.51	4.96157	0.394934	1.0137
	29.28	4035.44	5.17656	0.431268	1.01124
	29.3	3993.89	5.23385	0.296727	1.01057
	29.32	3941.85	5.15183	0.394808	1.01188
	29.34	3891.4	4.99931	0.270361	1.01301
	29.36	3909.15	4.99647	0.301633	1.01047
	29.38	3974.02	5.10255	0.401239	1.00977
	29.4	4039.49	5.25745	0.30046	1.01042
	29.42	4137.86	5.52127	0.373988	1.00944
	29.44	4185.3	5.29055	0.392855	1.01108
	29.46	4237.69	5.50116	0.489907	1.01176
	29.48	4243.05	5.41657	0.392419	1.01018
	29.5	4196.22	5.46838	0.311903	1.01025
	29.52	4115.34	5.41119	0.380425	1.00896
	29.54	4050.93	5.59769	0.396277	1.00855
	29.56	4037.28	5.74826	0.443757	1.00823
	29.58	4028.62	5.66153	0.424882	1.00775
	29.6	4010.2	5.5528	0.368535	1.00932
	29.62	3981.66	5.45916	0.396307	1.00855
	29.64	3972.83	5.4686	0.276348	1.00921
	29.66	3962.52	5.38509	0.334758	1.00902
	29.68	3938.86	5.30558	0.367446	1.00709
	29.7	3934.56	5.2483	0.321514	1.01076
	29.72	3939.51	5.28792	0.268262	1.0114
	29.74	3938.51	5.52576	0.24423	1.01148
	29.76	3913.7	5.35492	0.299237	1.01711
	29.78	3885.92	5.27634	0.207125	1.01483
	29.8	3874.39	5.22685	0.365399	1.01109
	29.82	3859.05	5.21145	0.47373	1.00926
	29.84	3842.68	5.16669	0.572999	1.01023
	29.86	3921.2	5.17387	0.453048	1.00999
	29.88	4032.02	5.25724	0.464252	1.01435
	29.9	4072.72	5.13185	0.465501	1.0134
	29.92	4080.5	5.1897	0.477121	1.0111
	29.94	4085.07	5.28676	0.292281	1.01132
	29.96	4055.93	5.16667	0.31965	1.01016
	29.98	3978.65	5.34135	0.44889	1.01041
	30	3948.75	5.4658	0.411125	1.01122
	30.02	4005.28	5.45731	0.627614	1.00638
	30.04	4083.28	5.58666	0.592454	1.00421
	30.06	4101.31	5.55251	0.618961	1.00561
	30.08	4071.1	5.21595	0.445017	1.00805
	30.1	4082.17	5.39718	0.395234	1.00913
	30.12	4093.63	5.27344	0.391015	1.01231
	30.14	4088.17	5.33848	0.275583	1.0083
	30.16	4062.05	5.46048	0.209661	1.01141
	30.18	4036.97	5.58544	0.32893	1.01268
	30.2	3974.05	5.47695	0.358143	1.01378
	30.22	3951.89	5.30663	0.234183	1.01231
	30.24	3954.72	5.43018	0.329536	1.00934
	30.26	3939.31	5.61734	0.416712	1.00888
	30.28	3910.02	5.65776	0.311524	1.00972
	30.3	3905.36	5.64985	0.307906	1.00943
	30.32	3947.29	5.3006	0.370756	1.01194
	30.34	4021.89	5.46392	0.375276	1.01363
	30.36	4098	5.38782	0.323573	1.01145
	30.38	4161	5.50674	0.290658	1.01016
	30.4	4181.5	5.4568	0.338399	1.01012
	30.42	4075.5	5.27517	0.371872	1.00917
	30.44	3922.01	5.58357	0.282007	1.00814
	30.46	3840.13	5.55366	0.379079	1.01173
	30.48	3834.26	5.31871	0.371041	1.01069
	30.5	3861.93	5.45183	0.33951	1.01207
	30.52	3868.9	5.47247	0.368165	1.01082
	30.54	3851.23	5.36098	0.457183	1.01033
	30.56	3872.77	5.13696	0.398816	1.01088
	30.58	3913.81	5.48568	0.311137	1.01188
	30.6	3949.72	5.32373	0.415557	1.01159
	30.62	3993.81	5.19477	0.321825	1.01165
	30.64	4020.25	5.36253	0.284755	1.01202
	30.66	3994.04	5.28889	0.301538	1.01374
	30.68	3955.1	5.06995	0.264754	1.01603
	30.7	3934.48	5.33498	0.235939	1.01703
	30.72	3939.94	5.37631	0.323829	1.01364
	30.74	3916.12	5.28819	0.330573	1.01537
	30.76	3872.2	5.20871	0.322978	1.01845
	30.78	3862.67	5.22327	0.264046	1.01923
	30.8	3860.23	5.16647	0.24344	1.01898
	30.82	3866.18	5.11275	0.233487	1.02167
	30.84	3843.68	5.24277	0.292013	1.0212
	30.86	3808.05	5.14106	0.258886	1.01696
	30.88	3788.86	5.073	0.341325	1.01799
	30.9	3787.99	4.93783	0.330888	1.02276
	30.92	3795.19	4.9448	0.416641	1.01992
	30.94	3818.27	5.00344	0.266019	1.01863
	30.96	3808.12	5.06914	0.208237	1.01805
	30.98	3782.03	4.79237	0.259344	1.01565
	31	3759.47	5.08821	0.158539	1.01656
	31.02	3736.99	5.04829	0.209515	1.01659
	31.04	3723.26	5.05969	0.312104	1.01567
	31.06	3730.14	4.98358	0.349082	1.01455
	31.08	3731.41	4.96257	0.32488	1.0148
	31.1	3716.69	4.88541	0.332887	1.01544
	31.12	3718.78	4.92942	0.278013	1.01811
	31.14	3729.17	4.98092	0.248471	1.02112
	31.16	3726.17	5.02104	0.302922	1.0214
	31.18	3765.44	4.98834	0.329438	1.0156
	31.2	3842.93	5.10976	0.23358	1.0148
	31.22	3915.5	4.9634	0.244851	1.0181
	31.24	3964.22	4.9006	0.0788984	1.01757
	31.26	3963.6	5.0078	0.186258	1.02431
	31.28	3932.01	4.78448	0.27702	1.0216
	31.3	3930.79	4.59657	0.294191	1.0177
	31.32	3963.34	4.86368	0.307967	1.01858
	31.34	4018.65	4.6594	0.272094	1.0167
	31.36	4026.76	4.5967	0.183246	1.02177
	31.38	4007.52	4.51656	0.224247	1.02398
	31.4	3974.62	4.67882	0.173697	1.02726
	31.42	3943.11	4.4497	0.186536	1.02546
	31.44	3960.22	4.64836	0.25227	1.02527
	31.46	3998.62	4.22739	0.259404	1.03404
	31.48	4049.72	4.40816	0.276054	1.03216
	31.5	4106.44	4.29177	0.180444	1.02784
	31.52	4163.71	4.25371	0.248642	1.02179
	31.54	4162.57	4.30836	0.275273	1.02168
	31.56	4135.29	4.30973	0.197209	1.02764
	31.58	4078.79	4.59488	0.19688	1.02388
	31.6	4034.16	4.54656	0.177192	1.02455
	31.62	4056.08	4.66625	0.228321	1.02882
	31.64	4103.21	4.54117	0.21807	1.02803
	31.66	4102.42	4.72165	0.345805	1.02534
	31.68	4076.54	4.5328	0.25368	1.02645
	31.7	4059.86	4.53315	0.201307	1.02515
	31.72	4011.46	4.69161	0.163446	1.02341
	31.74	3959.68	4.76002	0.234136	1.02838
	31.76	3895.61	4.68847	0.360538	1.02511
	31.78	3852.2	4.65509	0.224015	1.02054
	31.8	3828.21	4.74564	0.32932	1.02281
	31.82	3816.24	4.75619	0.353418	1.02444
	31.84	3827.91	4.6535	0.381301	1.02509
	31.86	3908.08	4.52604	0.244222	1.02506
	31.88	4028.27	4.47234	0.211061	1.02485
	31.9	4108.13	4.34559	0.283997	1.02549
	31.92	4142.94	4.58543	0.283725	1.02676
	31.94	4217.26	4.43695	0.267998	1.02665
	31.96	4241.92	4.47299	0.380033	1.03147
	31.98	4216.98	4.35122	0.370152	1.0296
	32	4224.59	4.47184	0.328778	1.03065
	32.02	4256.14	4.40052	0.244881	1.03483
	32.04	4268.61	4.24906	0.289536	1.03232
	32.06	4296.55	4.59963	0.309771	1.02837
	32.08	4270.24	4.474	0.171807	1.0283
	32.1	4261.09	4.61118	0.267207	1.02175
	32.12	4276.33	4.51223	0.20738	1.02215
	32.14	4291.6	4.52451	0.235607	1.02408
	32.16	4280.33	4.52078	0.259315	1.02351
	32.18	4215.62	4.60738	0.203868	1.02429
	32.2	4138.49	4.6334	0.219114	1.02284
	32.22	4051.58	4.50266	0.162464	1.03231
	32.24	4006.54	4.56111	0.127962	1.02592
	32.26	4008.11	4.60569	0.231062	1.02102
	32.28	4012.39	4.45136	0.208871	1.02095
	32.3	3985.97	4.46408	0.337926	1.02469
	32.32	3953.77	4.67433	0.315029	1.01868
	32.34	3902.46	4.55408	0.271943	1.02184
	32.36	3827.25	4.63802	0.253394	1.0223
	32.38	3799.27	4.58655	0.241262	1.01759
	32.4	3816.81	4.55328	0.266268	1.02177
	32.42	3854.49	4.41277	0.332555	1.02158
	32.44	3886.05	4.53588	0.311249	1.02578
	32.46	3951.63	4.49562	0.325468	1.02328
	32.48	4038.38	4.50348	0.264596	1.01629
	32.5	4152.26	4.51684	0.245492	1.01819
	32.52	4233.6	4.64624	0.346882	1.01886
	32.54	4290.99	4.36055	0.270555	1.01922
	32.56	4364.92	4.53047	0.112005	1.01988
	32.58	4429.74	4.31972	0.104455	1.0245
	32.6	4456.65	4.31871	0.0246095	1.02527
	32.62	4417.44	4.31251	0.149762	1.02968
	32.64	4491.06	4.24371	0.110754	1.02584
	32.66	4590.15	4.26238	0.0314355	1.02632
	32.68	4666.55	4.24837	0.170089	1.02328
	32.7	4718.39	4.20361	0.195173	1.02211
	32.72	4772.19	4.19016	0.223531	1.02275
	32.74	4846.66	4.26646	0.204502	1.0234
	32.76	4919.67	4.33447	0.144162	1.02748
	32.78	4904.39	4.50321	0.178172	1.02711
	32.8	4886.1	4.60381	0.178653	1.02432
	32.82	4851.7	4.62084	0.257278	1.02591
	32.84	4819	4.44882	0.195835	1.02144
	32.86	4743.51	4.39751	0.253826	1.02616
	32.88	4712.29	4.22326	0.184801	1.02638
	32.9	4792.02	4.27933	0.216331	1.02935
	32.92	4913.99	4.42345	0.318733	1.0303
	32.94	4928.72	4.23032	0.41191	1.02209
	32.96	4914.48	4.32825	0.385145	1.0212
	32.98	4935.45	4.48678	0.367255	1.02112
	33	5035.15	4.53885	0.312848	1.026
	33.02	5162.71	4.6921	0.271009	1.02246
	33.04	5273.59	4.56985	0.397167	1.02348
	33.06	5336.85	4.82319	0.177517	1.02445
	33.08	5303.77	4.68112	0.216338	1.02491
	33.1	5152.32	4.79504	0.152422	1.02348
	33.12	5020.98	4.43948	0.0747409	1.0284
	33.14	5009.98	4.35625	0.159584	1.02267
	33.16	4983.5	4.43661	0.157973	1.02232
	33.18	4910.46	4.14441	0.167739	1.02137
	33.2	4868.79	4.59708	0.143907	1.02402
	33.22	4846.83	4.45616	0.278633	1.02264
	33.24	4864.14	4.19841	0.332271	1.02454
	33.26	4879.24	4.15433	0.282462	1.029
	33.28	4836.63	4.33294	0.287055	1.03591
	33.3	4831.67	4.20139	0.275755	1.02694
	33.32	4840.18	4.23825	0.306152	1.02573
	33.34	4815.91	4.13861	0.228882	1.02444
	33.36	4780.27	4.41325	0.171647	1.02611
	33.38	4703.92	4.38638	0.2584	1.02421
	33.4	4623.43	4.3111	0.282394	1.02298
	33.42	4565.28	4.62496	0.238683	1.02098
	33.44	4532.09	4.41898	0.179416	1.0235
	33.46	4535.57	4.41086	0.202222	1.02379
	33.48	4551.97	4.55959	0.256704	1.02224
	33.5	4556.56	4.64152	0.199421	1.01982
	33.52	4544.9	4.56474	0.053768	1.0239
	33.54	4596.57	4.64606	0.0939962	1.01906
	33.56	4659.56	4.69588	0.0999714	1.0191
	33.58	4661.9	4.67328	0.226162	1.02455
	33.6	4681.43	4.97138	0.138587	1.01938
	33.62	4689.07	4.85637	0.200251	1.02209
	33.64	4666.97	4.68904	0.298742	1.02142
	33.66	4667.24	4.80044	0.125986	1.01878
	33.68	4711.62	4.58972	0.13266	1.0222
	33.7	4777.67	4.56385	0.260111	1.01944
	33.72	4863.98	4.6592	0.191735	1.02186
	33.74	4948.11	4.68646	0.209238	1.0213
	33.76	5078.61	4.6693	0.280644	1.0201
	33.78	5181.65	4.6931	0.1452	1.0196
	33.8	5199.5	4.78459	0.2458	1.01701
	33.82	5211.13	4.8303	0.312485	1.0155
	33.84	5305.31	4.96588	0.180035	1.01653
	33.86	5337.57	4.87589	0.175806	1.01912
	33.88	5247.95	4.7931	0.153095	1.01844
	33.9	5170.53	4.7387	0.145759	1.02263
	33.92	5150.19	4.82568	0.154902	1.02318
	33.94	5116.74	4.63061	0.249378	1.02244
	33.96	5126.96	4.67423	0.250839	1.01333
	33.98	5192.79	4.70882	0.254045	1.014
	34	5222.7	4.63384	0.139548	1.01767
	34.02	5250.9	4.70087	0.140205	1.01893
	34.04	5203.99	4.72496	0.228259	1.01827
	34.06	5112.22	4.61206	0.167603	1.02466
	34.08	5049.68	4.57046	0.250863	1.02193
	34.1	4971.45	4.4703	0.266709	1.01976
	34.12	4893.5	4.65594	0.288155	1.01806
	34.14	4834.52	4.48192	0.316176	1.01746
	34.16	4821.45	4.80289	0.242666	1.01901
	34.18	4842.48	4.54842	0.211759	1.02093
	34.2	4895.04	4.51492	0.252525	1.02184
	34.22	4916.29	4.55851	0.207319	1.01545
	34.24	4909.87	4.52194	0.26058	1.01889
	34.26	4911.76	4.55176	0.25795	1.02152
	34.28	4881.79	4.55865	0.261277	1.0193
	34.3	4807.98	4.44013	0.31788	1.0169
	34.32	4722.75	4.53555	0.383286	1.0195
	34.34	4648.83	4.42073	0.249384	1.019
	34.36	4569.82	4.39566	0.211762	1.01767
	34.38	4456.01	4.39686	0.0832315	1.01927
	34.4	4310.78	4.44976	0.155341	1.02504
	34.42	4211.88	4.37849	0.163928	1.02468
	34.44	4161.75	4.3978	0.0395572	1.02407
	34.46	4131.09	4.31549	-0.0221535	1.02585
	34.48	4132.73	4.53408	-0.0416766	1.02347
	34.5	4140.01	4.58364	0.0703654	1.02682
	34.52	4154.33	4.35833	0.0115204	1.02161
	34.54	4163.74	4.3037	0.0682428	1.02352
	34.56	4167.8	4.08394	0.1428	1.02779
	34.58	4196.27	3.92289	0.170681	1.02944
	34.6	4234.73	4.01571	0.0857974	1.02675
	34.62	4254.85	4.20055	0.17057	1.02279
	34.64	4255.84	4.22265	0.179002	1.03068
	34.66	4309.18	4.45171	0.0919851	1.03006
	34.68	4473.27	4.2987	0.100493	1.02502
	34.7	4706.94	4.15023	0.131608	1.02273
	34.72	4963.79	4.30461	0.22952	1.02046
	34.74	5116.01	4.28028	0.151874	1.01969
	34.76	5123.61	4.28259	0.292075	1.01927
	34.78	5142.17	4.52717	0.249978	1.01925
	34.8	5335.19	4.29243	0.26961	1.02102
	34.82	5477.79	4.22065	0.297189	1.02211
	34.84	5395.73	4.19326	0.186593	1.02235
	34.86	5187.34	4.42256	0.114326	1.02401
	34.88	4989.57	4.39119	0.25212	1.01971
	34.9	4745.45	4.14841	0.121367	1.02105
	34.92	4486.05	4.16444	0.18339	1.02131
	34.94	4334.03	3.94695	0.268167	1.02278
	34.96	4337.05	4.25035	0.274226	1.02353
	34.98	4408.42	4.08932	0.280143	1.03081
	35	4454.82	3.95954	0.278754	1.02454
	35.02	4538.61	3.96645	0.327359	1.02152
	35.04	4698.18	4.1482	0.386851	1.02169
	35.06	4869.97	4.20227	0.201552	1.02284
	35.08	4971.19	4.2943	0.184369	1.02189
	35.1	4988.62	4.08191	0.292975	1.01751
	35.12	4965.91	4.2546	0.330388	1.02214
	35.14	4980.3	4.1208	0.420517	1.025
	35.16	4971.74	4.03685	0.366193	1.02861
	35.18	4948.05	4.1716	0.378506	1.03244
	35.2	4930.08	4.29808	0.391758	1.0218
	35.22	4924.41	4.07248	0.302274	1.02379
	35.24	4980.22	4.33907	0.28983	1.02055
	35.26	5052.14	4.22605	0.391901	1.01704
	35.28	5127.79	4.09163	0.409903	1.01889
	35.3	5283.95	4.26895	0.408019	1.02095
	35.32	5527.79	4.19681	0.399038	1.02244
	35.34	5683.36	4.21821	0.442641	1.02154
	35.36	5693.1	4.26275	0.328487	1.01954
	35.38	5582.51	4.47298	0.254405	1.01685
	35.4	5417.65	4.32912	0.388552	1.0189
	35.42	5309.95	4.39931	0.286591	1.01661
	35.44	5310.8	4.26524	0.293351	1.01563
	35.46	5368.81	4.48567	0.394578	1.01869
	35.48	5452.13	4.45256	0.437798	1.01408
	35.5	5523.46	4.60145	0.480504	1.00939
	35.52	5613.35	4.62244	0.518147	1.01187
	35.54	5683.77	4.82876	0.567192	1.01446
	35.56	5740.27	4.58859	0.585731	1.00929
	35.58	5809.84	4.6645	0.478659	1.01208
	35.6	5868.19	4.62317	0.460483	1.01281
	35.62	5923.01	4.49897	0.347135	1.01264
	35.64	5887.91	4.55521	0.33624	1.01476
	35.66	5813.77	4.88548	0.197663	1.01606
	35.68	5788.53	4.54693	0.326542	1.01428
	35.7	5773.55	4.51767	0.25257	1.01794
	35.72	5754.26	4.50828	0.31577	1.01678
	35.74	5706.85	4.51188	0.291614	1.01907
	35.76	5609.62	4.35024	0.301541	1.01722
	35.78	5506.67	4.16835	0.230449	1.02418
	35.8	5445.4	4.25412	0.336032	1.02191
	35.82	5405.21	4.47285	0.353162	1.01649
	35.84	5381.94	4.46646	0.477777	1.01687
	35.86	5403.23	4.43486	0.426386	1.01663
	35.88	5450.02	4.73433	0.40503	1.01371
	35.9	5506.42	4.50356	0.498841	1.01399
	35.92	5554.23	4.5663	0.3897	1.01785
	35.94	5600.37	4.6578	0.273592	1.0187
	35.96	5618.56	4.62095	0.302453	1.01694
	35.98	5618.57	4.64881	0.334144	1.01668
	36	5618.19	4.76708	0.367676	1.01563
	36.02	5596.76	4.89229	0.288455	1.0127
	36.04	5564.27	4.72235	0.240912	1.01528
	36.06	5492.94	4.8279	0.339627	1.01339
	36.08	5410.71	4.77638	0.375365	1.0141
	36.1	5379.98	4.58502	0.492578	1.01181
	36.12	5413.91	4.84412	0.381387	1.01161
	36.14	5444.32	4.89652	0.436012	1.0124
	36.16	5402.32	4.7467	0.272642	1.01554
	36.18	5360.66	4.54418	0.420267	1.02006
	36.2	5329.25	4.67329	0.377272	1.01995
	36.22	5262.86	4.5933	0.309261	1.01363
	36.24	5176.38	4.70179	0.36475	1.01298
	36.26	5137.99	4.63536	0.398858	1.01218
	36.28	5108.8	4.73291	0.399955	1.01212
	36.3	5030.41	4.82732	0.463533	1.01814
	36.32	4932.17	4.75394	0.437004	1.01645
	36.34	4882.14	4.83272	0.438345	1.01359
	36.36	4875.38	4.92419	0.573832	1.01154
	36.38	4848.87	4.77089	0.494236	1.01182
	36.4	4811.51	4.68629	0.40259	1.01089
	36.42	4792.47	4.74769	0.430681	1.01118
	36.44	4741.61	4.59065	0.483206	1.0126
	36.46	4688.5	4.59344	0.391451	1.01533
	36.48	4630.52	4.79582	0.347249	1.01263
	36.5	4597.53	4.73317	0.340115	1.01567
	36.52	4550.54	4.72356	0.417799	1.01624
	36.54	4486.63	5.00327	0.393926	1.01693
	36.56	4447.73	5.09204	0.34391	1.01425
	36.58	4425.11	4.88609	0.323306	1.01584
	36.6	4359.2	5.11916	0.298223	1.01593
	36.62	4286.34	5.07603	0.326083	1.01244
	36.64	4260.17	5.01121	0.265667	1.01073
	36.66	4315.78	5.07683	0.37799	1.00948
	36.68	4421.11	5.16652	0.388281	1.01251
	36.7	4519.34	5.14211	0.378677	1.01101
	36.72	4638.62	5.06356	0.396828	1.01123
	36.74	4761.67	4.95653	0.37615	1.0121
	36.76	4859.85	5.13252	0.323306	1.01296
	36.78	4945.05	4.988	0.374897	1.01224
	36.8	5002.39	4.93563	0.275368	1.01392
	36.82	5017.72	4.96976	0.326668	1.01602
	36.84	4982.45	4.87371	0.332993	1.01534
	36.86	4962.69	5.04463	0.289394	1.01266
	36.88	4985.28	5.14776	0.293843	1.01158
	36.9	4974.28	5.01155	0.28348	1.01289
	36.92	4937.75	4.95931	0.337717	1.01363
	36.94	4887.22	5.05439	0.430797	1.0121
	36.96	4820.73	5.02057	0.303286	1.01128
	36.98	4784.32	5.02278	0.307051	1.01142
	37	4748.51	4.84782	0.30003	1.01277
	37.02	4729.1	4.98321	0.212089	1.01208
	37.04	4715.75	4.79745	0.319882	1.01426
	37.06	4697.85	4.9341	0.201151	1.0137
	37.08	4657.12	4.77778	0.263675	1.01389
	37.1	4632.65	5.0426	0.210419	1.01383
	37.12	4654.19	5.0159	0.369896	1.01242
	37.14	4675.49	4.94945	0.348741	1.01182
	37.16	4646.31	4.89703	0.337915	1.0106
	37.18	4598.04	5.01254	0.230515	1.01433
	37.2	4570.57	4.78227	0.289419	1.01435
	37.22	4561.84	4.7689	0.284871	1.01451
	37.24	4538.89	4.9071	0.243332	1.01633
	37.26	4500.41	4.84264	0.331198	1.01562
	37.28	4456.62	5.00571	0.403439	1.01456
	37.3	4425.45	4.7453	0.402378	1.01161
	37.32	4415.07	4.82859	0.502838	1.00948
	37.34	4405.44	4.81609	0.353462	1.01165
	37.36	4379.91	4.84467	0.252432	1.01195
	37.38	4328.96	4.82096	0.322275	1.01244
	37.4	4274.75	4.88778	0.260034	1.01353
	37.42	4217.36	4.83682	0.403621	1.01467
	37.44	4140.4	4.91376	0.44045	1.01587
	37.46	4045.39	4.97736	0.323909	1.01099
	37.48	3951.08	4.74522	0.274971	1.00948
	37.5	3889.94	4.93647	0.351347	1.00851
	37.52	3859.2	4.53229	0.409813	1.00946
	37.54	3853.48	4.82619	0.35611	1.01027
	37.56	3853.86	4.93049	0.459877	1.01149
	37.58	3832.74	4.77135	0.383171	1.01264
	37.6	3834.66	4.6523	0.305922	1.01466
	37.62	3843.5	4.79983	0.37557	1.01267
	37.64	3839.74	4.8765	0.435797	1.01102
	37.66	3838.81	4.72311	0.441076	1.01464
	37.68	3851.71	4.80845	0.51663	1.01253
	37.7	3874.06	4.90713	0.437484	1.00897
	37.72	3911.36	5.02285	0.491181	1.0086
	37.74	3946.06	4.7543	0.439922	1.01183
	37.76	3978.39	4.86799	0.149593	1.01242
	37.78	4010.76	4.86628	0.387599	1.00997
	37.8	4019.99	4.77252	0.265675	1.011
	37.82	4041.25	4.77106	0.327887	1.00915
	37.84	4061.32	4.84933	0.286261	1.01069
	37.86	4092.36	4.81056	0.428233	1.01175
	37.88	4103.47	4.67356	0.390895	1.01217
	37.9	4117.52	4.88751	0.340411	1.00952
	37.92	4123.56	4.80139	0.388455	1.01155
	37.94	4152.63	4.78478	0.224323	1.01133
	37.96	4178.75	4.8137	0.264883	1.00953
	37.98	4168.85	4.82417	0.334544	1.00764
	38	4153.04	4.82192	0.252273	1.01029
	38.02	4151.3	4.70803	0.283694	1.01048
	38.04	4150.77	5.08922	0.209529	1.01211
	38.06	4133.6	5.24549	0.139386	1.01437
	38.08	4099.1	4.82797	0.276423	1.01182
	38.1	4080.88	4.8155	0.318226	1.01067
	38.12	4063.16	4.68031	0.35592	1.01148
	38.14	4059.73	4.80317	0.266268	1.01156
	38.16	4063.09	4.79113	0.281272	1.01107
	38.18	4061.11	4.79124	0.22614	1.01309
	38.2	4055.51	4.71554	0.115109	1.01351
	38.22	4057.12	4.71422	0.244695	1.01568
	38.24	4049.87	4.70165	0.220446	1.01474
	38.26	4064.68	4.62492	0.319348	1.01569
	38.28	4103.33	4.71397	0.255017	1.01239
	38.3	4126.06	4.65654	0.347703	1.01713
	38.32	4137.03	4.77806	0.289329	1.01455
	38.34	4150.34	4.78018	0.254835	1.0138
	38.36	4174.53	4.75286	0.236033	1.01461
	38.38	4241.89	4.70017	0.312053	1.01761
	38.4	4296.54	4.60681	0.237664	1.01607
	38.42	4249.1	4.67335	0.399984	1.01536
	38.44	4202.24	4.67541	0.236923	1.01775
	38.46	4185.34	4.5656	0.210923	1.01673
	38.48	4147.98	4.80459	0.169833	1.01767
	38.5	4118.95	4.74602	0.215389	1.01775
	38.52	4068.38	4.74833	0.148083	1.01647
	38.54	3995.31	4.546	0.236057	1.01685
	38.56	3956.81	4.76397	0.263948	1.01852
	38.58	3936.23	4.71634	0.223241	1.01792
	38.6	3909.7	4.58963	0.238474	1.01568
	38.62	3901.33	4.37824	0.407485	1.01247
	38.64	3903.66	4.57152	0.301678	1.01198
	38.66	3942.16	4.62085	0.289379	1.017
	38.68	3983.42	4.41446	0.189615	1.01701
	38.7	3994.05	4.46261	0.208455	1.0216
	38.72	3995.62	4.31752	0.273057	1.02204
	38.74	4001.95	4.43968	0.0980081	1.02484
	38.76	3988.25	4.33986	0.069772	1.02262
	38.78	3946.58	4.2154	0.0697785	1.0174
	38.8	3897.36	4.1942	0.116749	1.02073
	38.82	3865.87	4.12801	0.0884719	1.03013
	38.84	3866.01	4.09304	-0.0257203	1.02978
	38.86	3928.3	4.09853	0.0692065	1.02674
	38.88	3971.24	3.97388	0.124326	1.02599
	38.9	4017.62	4.00802	0.114085	1.02377
	38.92	4069.83	4.08747	0.123293	1.02549
	38.94	4075.71	4.27243	0.143974	1.02064
	38.96	4084.75	4.12283	0.0851269	1.02227
	38.98	4079.69	4.23894	0.0867656	1.02538
	39	4077.97	4.36144	0.134092	1.02405
	39.02	4062.21	4.3127	0.216582	1.02671
	39.04	4053.77	4.34032	0.228875	1.0213
	39.06	4067.99	4.57971	0.210802	1.02262
	39.08	4087.76	4.63543	0.299976	1.01974
	39.1	4102.9	4.79175	0.190057	1.02005
	39.12	4112.55	4.78107	0.218741	1.02017
	39.14	4118.17	4.72145	0.171792	1.01842
	39.16	4095.13	4.68355	0.173379	1.01793
	39.18	4082.63	4.84021	0.306573	1.02092
	39.2	4077.35	5.01841	0.13973	1.02038
	39.22	4068.95	4.78436	0.116468	1.02114
	39.24	4085.6	4.68932	0.060801	1.02293
	39.26	4084.43	4.93726	0.0518922	1.02098
	39.28	4068.46	4.73871	-0.0160444	1.02017
	39.3	4020.28	4.92991	0.00411657	1.02268
	39.32	3977.69	4.73435	0.144377	1.02307
	39.34	3972.67	4.58336	0.0862816	1.02164
	39.36	4008.67	4.83206	0.0881091	1.02122
	39.38	4069.6	4.7775	0.116933	1.02094
	39.4	4123.49	4.72609	0.144965	1.02012
	39.42	4192.44	4.92131	0.0889153	1.01863
	39.44	4283.42	4.85242	0.118348	1.01788
	39.46	4371.02	4.95594	0.0849814	1.01931
	39.48	4421.94	4.9965	0.0249979	1.02148
	39.5	4428.23	4.83526	0.0777912	1.02519
	39.52	4405.77	4.93414	0.0556507	1.02179
	39.54	4368.94	4.8611	0.0617936	1.02011
	39.56	4341.13	4.88938	0.0582379	1.01956
	39.58	4326.5	4.86926	0.0536238	1.01813
	39.6	4282.26	4.8449	-0.0577374	1.02003
	39.62	4264.52	4.83625	0.021101	1.02387
	39.64	4280	4.911	0.0207106	1.02079
	39.66	4337.19	4.67811	0.0482475	1.02288
	39.68	4436.09	4.82591	0.0193052	1.02211
	39.7	4496.15	4.78236	0.205823	1.02015
	39.72	4552.43	4.78175	0.25891	1.02134
	39.74	4614.74	4.9502	0.0647149	1.0205
	39.76	4625.57	4.75458	0.106483	1.02326
	39.78	4602.54	4.71044	0.0327418	1.02334
	39.8	4617.37	4.86996	-0.0420135	1.02356
	39.82	4678.41	4.76902	0.0480148	1.02125
	39.84	4769.9	4.8346	-0.0492416	1.02418
	39.86	4828.05	4.63954	-0.0103545	1.02793
	39.88	4873.1	4.5123	0.0980193	1.02795
	39.9	4892.52	4.55462	0.0368267	1.02503
	39.92	4924.3	4.56485	0.0219943	1.02471
	39.94	4958.62	4.41301	0.0741017	1.02861
	39.96	4883.18	4.34053	0.107371	1.0288
[truncated: 2,912 more rows]

## Sheet: Figure 4
Fig. 4: data from 99 cm long record (minus homogenized top 7 cm). Here, PCA does not contain empty cells (no data).		PC 1	PC 2		Core depth (cm)	PC 1	PC 2		Ti (TSN)	Rb (TSN)	Sr (TSN)	log(Zr/K)	inc./coh.	CT (grayscale)
	Eigenvalues	0.7476	0.1097		0	-1.5828	0.3394		1.01066	1.00104	1.00617	0.443802	5.55639	4176.13
	Explained variation (cumulative)	74.76	85.72		0.02	-1.3798	0.3878		1.01001	1.00442	1.00698	0.446206	5.56618	4309.3
					0.04	-1.4458	0.6805		1.00996	1.00437	1.0039	0.415927	5.49914	4435.16
	Ti (TSN)	0.9531	-0.1028		0.06	-1.2179	0.5489		1.00962	1.00424	1.00799	0.292638	5.75096	4556.14
	Rb (TSN)	0.8516	-0.1548		0.08	-1.2642	0.9623		1.01057	1.00209	1.00884	0.414749	5.48389	4607.51
	Sr (TSN)	0.9131	-0.0938		0.1	-0.8665	0.6445		1.01156	1.00763	1.00972	0.409142	5.19222	4608.44
	log(Zr/K)	-0.8521	0.2546		0.12	-1.1805	1.014		1.01084	1.00314	1.00919	0.464631	5.30585	4617.39
	inc./coh.	-0.9261	-0.0483		0.14	-0.9275	0.8613		1.01164	1.00779	1.01089	0.548541	5.22417	4624.59
	CT (grayscale)	0.6591	0.74		0.16	-1.1805	0.8532		1.01185	1.00622	1.00534	0.431808	5.29953	4591.7
					0.18	-1.2547	1.0739		1.01362	1	1.01076	0.487248	5.38349	4585.82
					0.2	-1.2999	0.9295		1.01453	1.00209	1.00748	0.408915	5.61121	4604.31
					0.22	-1.1404	0.7139		1.01444	1.00434	1.00737	0.353249	5.54342	4598.93
					0.24	-1.1175	0.6869		1.01486	1.00569	1.00824	0.420256	5.61736	4584.85
					0.26	-1.0962	0.7826		1.01635	1.00598	1.00735	0.452424	5.46463	4600.23
					0.28	-1.2091	0.6789		1.01209	1.00502	1.00493	0.304532	5.50613	4585.97
					0.3	-1.3416	0.8103		1.01154	1.00179	1.00688	0.363211	5.53744	4540.19
					0.32	-1.2963	0.6707		1.01258	1.00685	1.00315	0.363023	5.63344	4562.4
					0.34	-1.0974	0.7082		1.01314	1.00408	1.00688	0.241976	5.59028	4676.19
					0.36	-0.9927	0.6739		1.01281	1.00695	1.00635	0.253851	5.56868	4718.67
					0.38	-1.3609	0.8239		1.01107	1.00293	1.00843	0.389144	5.93859	4604.95
					0.4	-1.1793	0.3412		1.01171	1.00591	1.00534	0.298719	5.47809	4439.43
					0.42	-1.4517	0.425		1.01244	1	1.00682	0.275962	5.77933	4380.05
					0.44	-1.3599	0.4026		1.01306	1.00306	1.00455	0.313322	5.5146	4372.57
					0.46	-1.0719	0.0334		1.01262	1.00313	1.00843	0.159842	5.56486	4383.4
					0.48	-1.0936	0.2036		1.01249	1.00564	1.00648	0.271878	5.41603	4402.96
					0.5	-1.19	0.4086		1.01287	1.00297	1.00587	0.257873	5.34131	4434.79
					0.52	-0.9846	0.3074		1.01545	1.00471	1.00809	0.279796	5.34813	4465.87
					0.54	-0.9513	0.2393		1.0151	1.00517	1.00734	0.213304	5.37602	4490.16
					0.56	-1.1359	0.591		1.01443	1.00116	1.00729	0.239464	5.32022	4528.8
					0.58	-1.0479	0.625		1.01482	1.00233	1.0093	0.285205	5.43675	4583.56
					0.6	-0.8518	0.5954		1.01785	1.00836	1.0046	0.339751	5.00626	4606.99
					0.62	-0.6986	0.2314		1.01994	1.00585	1.00906	0.265409	5.02767	4496.59
					0.64	-1.0813	0.2569		1.01845	1.00196	1.00678	0.288193	5.10677	4332.29
					0.66	-0.8995	-0.1558		1.02139	1.00392	1.0083	0.276101	5.11984	4224.77
					0.68	-0.8075	-0.3358		1.02228	1.00371	1.00807	0.200206	4.98011	4184.52
					0.7	-0.5381	-0.4093		1.02474	1.00849	1.01064	0.333788	4.96347	4221.54
					0.72	-0.6377	-0.1742		1.02035	1.00629	1.0106	0.263776	5.01054	4321.96
					0.74	-0.5538	0.058		1.0232	1.00529	1.01083	0.229268	4.98372	4468.22
					0.76	-0.5478	0.5595		1.02355	1.006	1.01031	0.321644	4.91227	4662.37
					0.78	-0.0377	0.2996		1.02134	1.01652	1.00846	0.22557	4.8037	4867.22
					0.8	-0.2473	1.0083		1.02421	1.00587	1.01172	0.209407	4.75158	5019.69
					0.82	-0.2681	1.1416		1.02633	1.00967	1.00894	0.332326	4.75723	5056.44
					0.84	-0.199	1.0763		1.02294	1.00807	1.01186	0.263597	4.75527	5065.84
					0.86	-0.4378	1.5518		1.0187	1.01	1.00761	0.389753	4.69625	5159.67
					0.88	-0.2703	1.5374		1.02027	1.01065	1.01076	0.395801	4.83254	5237.29
					0.9	-0.078	1.4857		1.01822	1.00941	1.01388	0.324642	4.6079	5265.12
					0.92	-0.0606	1.3702		1.01997	1.01348	1.01043	0.292794	4.8356	5317.21
					0.94	-0.182	1.7458		1.02176	1.00896	1.01076	0.362687	4.54545	5321.62
					0.96	-0.2239	1.6797		1.02178	1.00527	1.01344	0.291472	4.7199	5299.42
					0.98	-0.1215	1.5818		1.02012	1.00967	1.01216	0.321391	4.67503	5313.69
					1	-0.0655	1.469		1.02163	1.01213	1.00952	0.32167	4.51031	5279.46
					1.02	-0.5551	1.8839		1.0207	1.00454	1.00778	0.336306	4.63026	5237.61
					1.04	-0.0298	1.3		1.02335	1.00995	1.01193	0.307481	4.49329	5188.83
					1.06	-0.2256	1.1251		1.02556	1.0108	1.00842	0.31609	4.72865	5080.12
					1.08	-0.2684	0.7056		1.02304	1.00976	1.00963	0.261738	4.75706	4881.18
					1.1	-0.4204	0.6478		1.02232	1.008	1.00975	0.34759	4.61441	4709.42
					1.12	-0.3167	0.3082		1.02244	1.00943	1.01146	0.353966	4.63379	4594.89
					1.14	-0.7366	0.5183		1.02011	1.00627	1.0081	0.377022	4.80941	4532.27
					1.16	-0.5569	0.1554		1.02101	1.00703	1.01053	0.31598	4.85205	4465.53
					1.18	-0.7414	-0.0258		1.01882	1.00775	1.00707	0.293894	4.89064	4339.48
					1.2	-0.7154	-0.3878		1.01759	1.00702	1.01057	0.28278	5.06834	4197.27
					1.22	-0.771	-0.4543		1.0189	1.00675	1.01197	0.412607	5.02831	4064.95
					1.24	-0.8137	-0.7717		1.01668	1.00796	1.01091	0.317786	5.27009	3999.77
					1.26	-0.9815	-0.6671		1.01504	1.00526	1.00973	0.276966	5.26708	3983.36
					1.28	-1.1181	-0.4728		1.01397	1.00531	1.00937	0.381817	5.3235	3983.77
					1.3	-1.0253	-0.5071		1.01226	1.00654	1.01026	0.373755	5.28647	4011.13
					1.32	-1.0989	-0.3178		1.01566	1.00684	1.0066	0.383473	5.22093	4066.99
					1.34	-1.1157	-0.3376		1.01536	1.00466	1.00827	0.283485	5.50809	4127.98
					1.36	-1.0972	-0.106		1.01326	1.00576	1.00696	0.309237	5.30582	4212.83
					1.38	-1.163	0.255		1.01396	1.00352	1.00801	0.37306	5.28804	4303.55
					1.4	-0.964	-0.0653		1.01352	1.00847	1.00692	0.282134	5.44613	4348.17
					1.42	-0.8464	-0.2182		1.01487	1.01028	1.00847	0.326558	5.47503	4315.53
					1.44	-0.9555	-0.3516		1.01683	1.0069	1.00833	0.286456	5.43334	4188.75
					1.46	-1.0332	-0.5523		1.01389	1.00729	1.00737	0.273056	5.39139	4067.73
					1.48	-0.8484	-0.8124		1.0118	1.00945	1.0087	0.230545	5.28343	4033.9
					1.5	-1.1027	-0.2666		1.01224	1.00425	1.00947	0.385019	5.08826	4037.09
					1.52	-1.0288	-0.5188		1.01601	1.00308	1.01002	0.24765	5.32332	4039.96
					1.54	-0.9564	-0.5014		1.01663	1.00834	1.00771	0.355629	5.26086	4065.47
					1.56	-0.9615	-0.5614		1.01519	1.00899	1.00698	0.27516	5.44094	4115.07
					1.58	-0.9793	-0.2511		1.01608	1.00596	1.01029	0.369825	5.3845	4165.08
					1.6	-1.2841	-0.0485		1.01561	1.00088	1.00904	0.316856	5.57039	4159.77
					1.62	-1.0102	-0.578		1.01495	1.00684	1.00866	0.276542	5.48894	4072.22
					1.64	-0.9569	-1.0094		1.01544	1.01082	1.00545	0.17801	5.64708	4005.35
					1.66	-1.4515	-0.4684		1.01288	1.00141	1.00722	0.285455	5.68788	3938.18
					1.68	-1.3533	-0.8071		1.01133	1.00291	1.00628	0.178468	5.60391	3867.66
					1.7	-1.1463	-0.9871		1.0137	1.00349	1.0107	0.226695	5.63182	3836
					1.72	-1.2808	-0.8122		1.01589	1.00323	1.00728	0.279659	5.48601	3820.25
					1.74	-0.8541	-1.4513		1.01615	1.00672	1.01004	0.0778003	5.56593	3817.86
					1.76	-0.9807	-1.0118		1.0156	1.00567	1.01021	0.280037	5.28337	3820.31
					1.78	-1.0138	-1.1696		1.01656	1.0057	1.00922	0.192926	5.52959	3820.37
					1.8	-1.2269	-0.9595		1.01278	1.00359	1.0066	0.161618	5.42861	3825.13
					1.82	-0.6532	-1.5194		1.01559	1.01062	1.00989	0.113758	5.34901	3843.45
					1.84	-1.0876	-1.0589		1.01534	1.0049	1.00805	0.149701	5.57191	3870.19
					1.86	-0.9922	-0.9978		1.01811	1.00488	1.00539	0.0769598	5.25511	3921.33
					1.88	-0.8546	-0.8638		1.01829	1.00778	1.00639	0.171331	5.19599	4006.89
					1.9	-0.8611	-0.662		1.01808	1.00749	1.00772	0.181017	5.42815	4133.08
					1.92	-0.7269	-0.4218		1.01907	1.00686	1.00789	0.0807213	5.41661	4343.02
					1.94	-0.4647	0.2222		1.0206	1.00728	1.01026	0.12341	5.22629	4699.76
					1.96	-0.1993	1.0191		1.02467	1.00767	1.00852	0.0275155	5.04003	5209.59
					1.98	0.09	2.1149		1.02741	1.00792	1.00873	0.0288994	4.78534	5807.8
					2	0.3951	2.7788		1.02887	1.01187	1.00957	0.0746638	4.79515	6261.4
					2.02	0.4325	3.3537		1.03646	1.0051	1.01003	0.0463561	4.37827	6426.5
					2.04	0.6169	3.0569		1.03419	1.00853	1.01129	0.0531467	4.27667	6363.22
					2.06	0.8235	2.6836		1.03466	1.01106	1.01398	0.141169	4.02108	6190.6
					2.08	0.8868	2.466		1.03432	1.01061	1.01555	0.148172	3.85612	6069.28
					2.1	0.7653	2.333		1.03085	1.01371	1.01241	0.128514	4.08036	6045.06
					2.12	0.6925	2.4294		1.037	1.01079	1.01183	0.152134	4.03983	6015.37
					2.14	0.5763	2.3695		1.03309	1.00857	1.0125	0.112208	4.04896	5942.4
					2.16	0.7606	2.1844		1.03266	1.01284	1.01311	0.177609	3.93129	5909.55
					2.18	0.6682	2.474		1.02971	1.01131	1.01491	0.279585	3.87279	5935.75
					2.2	0.5776	2.4626		1.0304	1.01096	1.01463	0.30994	3.99502	5898.63
					2.22	0.3122	2.4047		1.03189	1.00719	1.01249	0.321578	3.90111	5713.56
					2.24	0.1119	1.871		1.02973	1.00689	1.01242	0.302695	4.21385	5440.45
					2.26	0.3016	1.2573		1.02909	1.00694	1.01716	0.278215	4.15676	5209.02
					2.28	0.1365	1.0345		1.03163	1.01085	1.01057	0.293891	4.27797	5100.51
					2.3	-0.0425	1.1443		1.03017	1.0062	1.01269	0.261381	4.50628	5093.46
					2.32	0.087	1.3939		1.03056	1.00911	1.01209	0.312929	4.42405	5252.81
					2.34	0.2832	1.7613		1.02953	1.01066	1.01434	0.324129	4.4688	5519.58
					2.36	0.2226	1.9995		1.0321	1.01292	1.01069	0.332956	4.67034	5670.82
					2.38	0.0719	1.8632		1.03804	1.00956	1.00928	0.293082	4.78735	5555.61
					2.4	0.0847	1.1662		1.0433	1.009	1.01163	0.366148	4.78032	5171.82
					2.42	-0.1522	0.6191		1.02732	1.01069	1.00955	0.301639	4.58452	4840.52
					2.44	-0.44	0.1851		1.02455	1.00932	1.00912	0.272799	4.98896	4594.11
					2.46	-0.3926	-0.0425		1.02691	1.00748	1.00983	0.272047	4.6743	4426.59
					2.48	-0.1521	-0.4978		1.03081	1.01025	1.01132	0.268413	4.63273	4314.44
					2.5	-0.1454	-0.9012		1.02656	1.01169	1.01179	0.192035	4.7835	4201.12
					2.52	-0.531	-0.5772		1.02484	1.00674	1.01141	0.296431	4.83267	4120.16
					2.54	-0.7136	-0.4711		1.02139	1.0049	1.01002	0.276693	4.81463	4095.02
					2.56	-0.7799	-0.6973		1.01826	1.00752	1.00775	0.198286	5.10456	4081.51
					2.58	-0.5644	-0.8481		1.01906	1.00887	1.01105	0.234242	5.01648	4063.34
					2.6	-0.8849	-0.6524		1.01694	1.00561	1.0084	0.219655	5.10297	4032.76
					2.62	-0.9962	-0.6389		1.01697	1.00536	1.00913	0.266637	5.39209	4019.91
					2.64	-0.7711	-0.8239		1.01798	1.00705	1.00972	0.217954	5.17898	4018.2
					2.66	-0.6718	-0.9478		1.01798	1.0075	1.01048	0.177586	5.13829	4012.21
					2.68	-0.6846	-0.9809		1.01901	1.00627	1.01187	0.162282	5.30088	4012.67
					2.7	-0.9241	-0.6244		1.0192	1.00374	1.01015	0.247296	5.24728	4020.41
					2.72	-0.8928	-0.6661		1.02264	1.00513	1.00808	0.236278	5.25591	4035.24
					2.74	-1.0225	-0.5506		1.01563	1.00486	1.00847	0.242226	5.33248	4051.64
					2.76	-1.0218	-0.4391		1.01398	1.00812	1.00753	0.347791	5.3137	4083.3
					2.78	-0.9475	-0.5645		1.01814	1.00746	1.00713	0.241685	5.44462	4120.31
					2.8	-1.0482	-0.2147		1.01508	1.00933	1.00652	0.39236	5.44449	4195.77
					2.82	-0.8689	-0.1358		1.01312	1.0063	1.0107	0.255833	5.42421	4331.73
					2.84	-0.9109	0.2834		1.01599	1.00495	1.00766	0.224783	5.28869	4502.78
					2.86	-0.9888	0.2852		1.01328	1.0058	1.00765	0.221696	5.54427	4529.63
					2.88	-1.1918	0.4338		1.01338	1.00287	1.00609	0.233278	5.4909	4483.46
					2.9	-0.9403	0.0529		1.01118	1.00482	1.01086	0.210045	5.56706	4430.46
					2.92	-0.9636	-0.2386		1.01028	1.00518	1.01021	0.154654	5.61467	4321.51
					2.94	-0.9737	-0.3606		1.01258	1.00994	1.00718	0.320649	5.45517	4197.31
					2.96	-1.0111	-0.2765		1.01478	1.00503	1.00836	0.285976	5.22293	4149.87
					2.98	-1.0171	-0.3071		1.01623	1.00508	1.00909	0.286332	5.44012	4169.25
					3	-0.9577	-0.174		1.01374	1.00633	1.00989	0.326966	5.35975	4233.41
					3.02	-1.3406	0.0353		1.01326	1.00409	1.00572	0.323097	5.63769	4225.95
					3.04	-1.3298	-0.3071		1.01061	1.00642	1.0059	0.288947	5.84788	4141.38
					3.06	-1.2662	-0.4317		1.0139	1.0028	1.01036	0.300593	5.84899	4054.5
					3.08	-1.4873	-0.3335		1.0116	1.00104	1.00735	0.285091	5.7526	3998.24
					3.1	-1.3717	-0.5402		1.01077	1.00483	1.00463	0.23701	5.59799	3981.5
					3.12	-1.5176	-0.3416		1.00971	1.00368	1.00497	0.328132	5.64637	3973.06
					3.14	-1.4482	-0.5365		1.00934	1.00372	1.00626	0.254017	5.78937	3965.76
					3.16	-1.5751	-0.2376		1.00979	1.00369	1.00626	0.430798	5.74113	3963.81
					3.18	-1.4203	-0.4804		1.00953	1.00504	1.00741	0.344857	5.82811	3974.95
					3.2	-1.4384	-0.4206		1.01037	1.00475	1.00758	0.354437	5.90668	4002.48
					3.22	-1.4512	-0.5692		1.01046	1.00418	1.00511	0.186832	5.97526	4021.7
					3.24	-1.4658	-0.3243		1.00919	1.00419	1.00626	0.312596	5.8059	4039.95
					3.26	-1.5138	-0.2725		1.00887	1.00067	1.00787	0.235747	5.90605	4066.17
					3.28	-1.6382	0.073		1.0091	1.00296	1.00521	0.4201	5.78559	4098.95
					3.3	-1.4174	-0.1527		1.00872	1.00575	1.00601	0.347172	5.79698	4138.44
					3.32	-1.432	0.0178		1.00824	1.00163	1.00807	0.291137	5.72593	4187.86
					3.34	-1.502	0.2215		1.00972	1.00401	1.00594	0.427657	5.70625	4213.92
					3.36	-1.3318	-0.0526		1.01368	1.00561	1.00691	0.370733	5.88178	4217.6
					3.38	-1.3497	0.0776		1.01081	1.00329	1.00876	0.380803	5.70852	4213.57
					3.4	-1.4705	0.2757		1.01153	1.00155	1.0071	0.373581	5.69172	4250.42
					3.42	-1.2086	-0.0799		1.01257	1.00437	1.00653	0.221644	5.64715	4275
					3.44	-1.1747	-0.1486		1.01173	1.00688	1.0059	0.232686	5.74067	4291.24
					3.46	-1.1056	-0.1166		1.01274	1.00799	1.0071	0.30271	5.72499	4302.99
					3.48	-1.3494	0.0978		1.01203	1.00418	1.00676	0.308245	5.86326	4299.5
					3.5	-1.2115	0.0237		1.01032	1.00629	1.0046	0.269349	5.41493	4282.4
					3.52	-1.3455	0.1942		1.01142	1.00313	1.00614	0.332649	5.48915	4260.89
					3.54	-1.1789	-0.0138		1.01382	1.00548	1.00586	0.322966	5.37334	4230.53
					3.56	-1.1575	-0.1994		1.01211	1.00448	1.00772	0.249877	5.5148	4197.88
					3.58	-1.0553	-0.2785		1.0148	1.00406	1.009	0.261673	5.39561	4164.06
					3.6	-1.2684	-0.0181		1.01507	1.00133	1.00642	0.272606	5.30164	4165.36
					3.62	-0.9899	-0.1937		1.01634	1.00501	1.00978	0.348548	5.28816	4174.35
					3.64	-0.8877	-0.2725		1.01675	1.00604	1.00904	0.299201	5.16466	4189.68
					3.66	-0.9104	-0.4764		1.01693	1.01044	1.00586	0.268381	5.49366	4204.14
					3.68	-0.9408	-0.4906		1.01871	1.00682	1.00755	0.235334	5.47114	4159.39
					3.7	-0.8967	-0.3896		1.01522	1.00496	1.01003	0.255913	5.18733	4143.54
					3.72	-0.9218	-0.3801		1.01738	1.00547	1.00728	0.238765	5.09205	4139.88
					3.74	-0.722	-0.6467		1.02346	1.00655	1.00905	0.237398	5.1428	4101.08
					3.76	-0.5392	-0.6991		1.0232	1.00864	1.01078	0.31029	4.8834	4079.96
					3.78	-0.9055	-0.5765		1.01606	1.00567	1.00839	0.224513	5.14445	4067.47
					3.8	-0.9297	-0.4555		1.01675	1.00397	1.01049	0.292288	5.13724	4060.71
					3.82	-0.9427	-0.4027		1.0188	1.00504	1.00919	0.311184	5.22181	4098.69
					3.84	-0.781	-0.5841		1.01953	1.00818	1.00867	0.287607	5.17941	4107.98
					3.86	-1.1421	-0.3773		1.01744	1.00434	1.00667	0.250217	5.49457	4112.22
					3.88	-1.1347	-0.3227		1.01519	1.00501	1.00501	0.194483	5.40198	4164.1
					3.9	-1.0446	-0.333		1.01705	1.00323	1.00806	0.183861	5.44246	4182.26
					3.92	-0.5647	-0.7929		1.02223	1.00853	1.01116	0.194291	5.32309	4159.45
					3.94	-0.8392	-0.5101		1.01859	1.0058	1.00595	0.101555	5.15065	4193.46
					3.96	-0.6734	-0.5523		1.01643	1.00868	1.00913	0.127277	5.38214	4286.76
					3.98	-0.7112	-0.1072		1.02331	1.00304	1.00896	0.130896	5.0952	4379.08
					4	-0.545	-0.154		1.02531	1.00521	1.00923	0.101763	5.15371	4464.66
					4.02	-0.85	0.9215		1.02349	1.00057	1.00815	0.353594	4.67676	4616.71
					4.04	-0.6031	1.0054		1.02034	1.00402	1.0076	0.235731	4.62397	4837.99
					4.06	-0.1921	0.8837		1.02318	1.00653	1.01118	0.0930291	4.88788	5071.09
					4.08	-0.0397	1.4657		1.02329	1.0101	1.0084	0.210146	4.37874	5302.94
					4.1	0.4354	1.3718		1.02587	1.01564	1.0097	0.168238	4.21363	5481.34
					4.12	0.3291	1.811		1.02303	1.01144	1.01134	0.160452	4.17746	5608.84
					4.14	0.3722	2.174		1.03002	1.01144	1.01195	0.341354	4.05934	5685.27
					4.16	0.298	2.3023		1.02815	1.01165	1.01156	0.385306	4.07072	5702.48
					4.18	0.3285	2.1541		1.02518	1.01327	1.01172	0.42692	3.89159	5606.13
					4.2	-0.1398	2.5039		1.02562	1.00775	1.01069	0.614358	3.8546	5443.76
					4.22	0.1916	1.9276		1.02517	1.01679	1.01072	0.664429	3.8468	5351.52
					4.24	-0.3711	2.2718		1.02055	1.0089	1.01029	0.642571	4.25983	5313.38
					4.26	-0.2417	2.0867		1.0203	1.01015	1.01151	0.653597	4.11376	5251.63
					4.28	-0.1811	1.6825		1.01682	1.0105	1.01146	0.51718	4.06658	5144.31
					4.3	-0.4312	1.4248		1.02253	1.00694	1.01025	0.500522	4.36377	4949.74
					4.32	-0.2684	0.6504		1.02573	1.01057	1.00999	0.457786	4.39833	4698.04
					4.34	-0.1555	-0.1055		1.02946	1.0086	1.01069	0.207728	4.56649	4508.59
					4.36	-0.2809	-0.4784		1.02756	1.01026	1.0098	0.171429	4.97385	4388.06
					4.38	-0.4009	-0.5088		1.0275	1.00662	1.01142	0.165157	5.02519	4301.3
					4.4	-0.5503	-0.6728		1.02232	1.00821	1.01012	0.185332	5.13727	4193.96
					4.42	-0.5228	-0.7269		1.02203	1.01015	1.01149	0.374475	4.90034	4056.96
					4.44	-0.8595	-0.4594		1.02048	1.00506	1.00974	0.399715	4.8006	3982.51
					4.46	-0.9684	-0.586		1.01973	1.00385	1.00857	0.303495	5.00324	3954.61
					4.48	-0.6754	-0.9387		1.01843	1.00752	1.01006	0.225228	4.94803	3958.51
					4.5	-0.6934	-0.8358		1.01865	1.008	1.00872	0.22682	4.92171	4003.31
					4.52	-0.5188	-0.9324		1.01849	1.0102	1.00915	0.136621	5.05049	4112
					4.54	-0.4506	-0.5648		1.0243	1.00919	1.00949	0.227798	4.88249	4228.12
					4.56	-0.3084	-0.4961		1.02143	1.00941	1.01123	0.16232	4.83075	4339.93
					4.58	-0.2671	-0.1211		1.02184	1.00974	1.00889	0.113024	4.72169	4551.13
					4.6	-0.4574	0.817		1.02236	1.00689	1.0099	0.298875	4.81923	4827.1
					4.62	-0.2215	1.201		1.01759	1.00839	1.01037	0.257913	4.40715	5067.6
					4.64	-0.0994	1.4223		1.02048	1.00909	1.00926	0.228442	4.30255	5226.04
					4.66	-0.1111	1.8392		1.01861	1.00648	1.0127	0.286012	4.33656	5369.75
					4.68	-0.1862	2.1334		1.02046	1.00561	1.0117	0.293491	4.48104	5498.25
					4.7	0.1226	2.0305		1.02361	1.00849	1.0123	0.229729	4.40532	5610.88
					4.72	0.0517	2.4415		1.02903	1.00874	1.0104	0.356398	4.41277	5724.26
					4.74	0.2088	2.6059		1.03338	1.00762	1.01323	0.390511	4.36806	5821
					4.76	0.2752	2.6882		1.03502	1.00924	1.0093	0.319426	4.15523	5907.56
					4.78	-0.1179	3.1936		1.03004	1.00265	1.01114	0.377349	4.37277	5946.25
					4.8	-0.0469	3.1953		1.02365	1.00688	1.00935	0.381267	4.18228	5985.67
					4.82	-0.0266	2.9997		1.02053	1.008	1.01008	0.324288	4.36147	5969.53
					4.84	-0.035	3.1514		1.02335	1.00902	1.0103	0.50455	4.19501	5927.73
					4.86	-0.3426	3.4411		1.02535	1.00785	1.00716	0.655002	4.21029	5871.05
					4.88	-0.1174	3.0164		1.02109	1.01245	1.01157	0.716332	4.33006	5778.7
					4.9	-0.4443	2.7453		1.01889	1.00785	1.00973	0.606983	4.46831	5561.62
					4.92	-0.7863	2.2698		1.02544	1.00419	1.00774	0.597207	4.85373	5238.38
					4.94	-0.8524	1.6045		1.01749	1.00572	1.00707	0.500141	4.82021	4952.67
					4.96	-1.0104	1.1116		1.01796	1.00332	1.00598	0.383542	4.97844	4718.51
					4.98	-0.8547	0.4074		1.0161	1.00519	1.00871	0.279841	5.18227	4538.09
					5	-1.1658	0.5811		1.01704	1.0037	1.00568	0.368227	5.27957	4466.75
					5.02	-0.7307	0.1903		1.01922	1.00786	1.00802	0.309431	5.09281	4475.32
					5.04	-0.8714	0.3172		1.01736	1.00652	1.00631	0.243378	5.22934	4531.58
					5.06	-0.8847	0.6197		1.01819	1.0026	1.00913	0.333064	4.93648	4532.84
					5.08	-0.6267	0.2473		1.01663	1.00805	1.00861	0.306447	4.76306	4487.96
					5.1	-0.6338	0.1538		1.02068	1.00957	1.00757	0.364958	4.86051	4442.47
					5.12	-0.4477	-0.0509		1.02727	1.00809	1.00953	0.304352	4.81664	4416.47
					5.14	-0.5984	0.1015		1.02291	1.00355	1.00998	0.19464	4.81852	4445.72
					5.16	-0.6737	0.2892		1.01878	1.0058	1.00855	0.239279	4.90547	4526.95
					5.18	-0.6405	0.213		1.01951	1.00657	1.00744	0.1922	4.91645	4537.69
					5.2	-0.7522	0.5527		1.01997	1.00278	1.00735	0.154526	4.93299	4645.3
					5.22	-0.4682	0.617		1.01878	1.00733	1.00769	0.118132	4.90865	4843.14
					5.24	-0.4083	0.9021		1.01857	1.00788	1.00953	0.258983	4.7248	4902.68
					5.26	-0.4712	0.6918		1.02009	1.00868	1.00755	0.25589	4.74862	4793.16
					5.28	-0.3694	0.3196		1.02112	1.00814	1.00873	0.14466	4.80075	4708.95
					5.3	-0.6812	0.752		1.02479	1.00349	1.00787	0.278832	4.83009	4692
					5.32	-0.6053	0.7037		1.02348	1.004	1.00733	0.238159	4.62272	4688.27
					5.34	-0.2184	0.5092		1.02081	1.00894	1.01037	0.181615	4.64351	4817.14
					5.36	-0.2431	1.0265		1.0203	1.00578	1.01126	0.120466	4.74419	5075.51
					5.38	-0.0373	1.4249		1.02307	1.00813	1.01011	0.163502	4.45261	5298.45
					5.4	0.1234	1.4377		1.02422	1.01437	1.00969	0.313326	4.45581	5351.45
					5.42	0.0879	1.6871		1.02196	1.011	1.01197	0.379956	4.12062	5330.16
					5.44	-0.1991	1.8199		1.02255	1.00839	1.00911	0.391028	4.21133	5275.28
					5.46	0.196	1.2913		1.03066	1.01257	1.01049	0.37076	4.14661	5203.15
					5.48	0.32	1.039		1.02777	1.01191	1.01413	0.355867	3.99893	5097.4
					5.5	-0.0466	1.2655		1.02429	1.00768	1.01301	0.399576	4.05655	5017.73
					5.52	0.0751	0.8376		1.0357	1.00873	1.01018	0.282761	4.24294	4959.49
					5.54	0.1893	0.8193		1.03888	1.00942	1.01211	0.358983	4.20713	4951.11
					5.56	0.1154	0.7913		1.03422	1.00806	1.01316	0.318328	4.25798	4925.45
					5.58	0.1588	0.5894		1.03168	1.00876	1.01322	0.228847	4.32327	4908.53
					5.6	-0.2246	0.9192		1.02183	1.00658	1.01175	0.234187	4.54015	4943.19
					5.62	-0.3466	1.0794		1.01946	1.00462	1.01161	0.219034	4.57721	4970.7
					5.64	-0.2879	0.9203		1.02322	1.00796	1.00807	0.171	4.68013	4995.98
					5.66	-0.2699	1.0197		1.02487	1.00661	1.0093	0.196397	4.64239	5015.5
					5.68	-0.1062	0.836		1.02628	1.00716	1.00982	0.138826	4.48234	4993.73
					5.7	0.1383	0.4853		1.0256	1.00872	1.01406	0.125714	4.49011	4932.17
					5.72	0.3612	0.2309		1.02887	1.01245	1.01444	0.13317	4.49879	4925.68
					5.74	-0.0194	0.6101		1.0321	1.00617	1.01213	0.157395	4.5766	4908.04
					5.76	-0.0522	0.3739		1.02803	1.00838	1.01073	0.133468	4.57925	4819.06
					5.78	-0.1788	0.0282		1.02586	1.01077	1.00901	0.155006	4.77171	4652.99
					5.8	-0.1585	-0.1403		1.0244	1.00835	1.0112	0.155068	4.49743	4503.64
					5.82	-0.3868	-0.1642		1.02464	1.00355	1.01298	0.106667	4.90411	4450.76
					5.84	-0.1889	-0.2665		1.02545	1.00892	1.01114	0.182277	4.59511	4439.36
					5.86	-0.0921	-0.4615		1.02589	1.01232	1.01052	0.173625	4.72176	4442.24
					5.88	-0.3277	-0.1204		1.0227	1.00873	1.00937	0.151904	4.74435	4501.56
					5.9	-0.3941	0.1598		1.0225	1.00618	1.01103	0.209057	4.71344	4549.95
					5.92	-0.4238	0.3202		1.02594	1.00516	1.00999	0.208327	4.73575	4611.56
					5.94	-0.6747	0.5181		1.02475	1.00653	1.00532	0.199602	5.07922	4699.23
					5.96	-0.4933	0.353		1.02412	1.00784	1.00786	0.158049	5.15707	4731.19
					5.98	-0.2273	0.0213		1.02332	1.01219	1.00906	0.121921	5.15111	4729.31
					6	-0.5009	0.337		1.02281	1.00744	1.00911	0.139662	5.30209	4749.6
					6.02	-0.1929	0.2685		1.02202	1.01088	1.01035	0.152022	4.95222	4797.6
					6.04	-0.5164	0.8804		1.02534	1.00447	1.00846	0.196125	4.92448	4884.11
					6.06	-0.1389	0.7325		1.02368	1.00902	1.01122	0.182622	4.79089	4979.34
					6.08	-0.3101	1.0606		1.02253	1.00915	1.01008	0.245902	5.04649	5090.01
					6.1	-0.1275	1.0699		1.02625	1.01016	1.00971	0.211172	4.89154	5163.72
					6.12	0.0053	1.1365		1.02833	1.00781	1.01114	0.128577	4.7245	5233.05
					6.14	-0.2561	1.4447		1.02614	1.00806	1.00904	0.253434	4.8577	5250.17
					6.16	-0.2592	1.5266		1.02314	1.00686	1.00958	0.214048	4.75466	5279.13
					6.18	-0.3472	1.7745		1.02226	1.00604	1.00897	0.226711	4.81877	5364.34
					6.2	-0.117	1.6907		1.02768	1.00906	1.00805	0.205277	4.76599	5442.05
					6.22	0.0698	1.6194		1.02735	1.00829	1.01138	0.179435	4.60655	5450.25
					6.24	0.1063	1.4775		1.02654	1.00949	1.01063	0.167638	4.49901	5395.76
					6.26	0.2593	1.0965		1.03157	1.01111	1.01282	0.286859	4.33358	5189.2
					6.28	-0.1293	0.8903		1.02708	1.00858	1.01094	0.306449	4.46765	4935.02
					6.3	0.0449	0.2657		1.02379	1.0127	1.01414	0.345997	4.51902	4722.39
					6.32	-0.2716	0.2929		1.02364	1.008	1.01167	0.368665	4.28591	4521.38
					6.34	-0.3579	-0.1614		1.02453	1.00841	1.01161	0.332872	4.61135	4346.88
					6.36	-0.7389	-0.0444		1.02358	1.00433	1.01036	0.360965	4.87211	4252.8
					6.38	-0.6055	-0.367		1.02281	1.00915	1.00953	0.369372	4.89872	4196.16
					6.4	-0.9283	-0.09		1.0217	1.0025	1.01002	0.359151	5.01222	4167.48
					6.42	-0.9202	-0.4445		1.02061	1.00978	1.00526	0.324548	5.34377	4154.34
					6.44	-1.3191	0.0168		1.01781	1	1.00602	0.308354	5.22497	4118.09
					6.46	-0.8763	-0.8047		1.01942	1.00448	1.00685	0.0325231	5.35974	4093.16
					6.48	-0.8885	-0.6459		1.01754	1.00168	1.01047	0.0843981	5.29904	4095.32
					6.5	-0.86	-0.7316		1.01881	1.00754	1.00537	0.127661	5.24556	4099.31
					6.52	-0.8947	-0.7089		1.0205	1.00722	1.00751	0.206581	5.48766	4091.69
					6.54	-1.0652	-0.6034		1.01761	1.00389	1.00831	0.175263	5.60798	4082.17
					6.56	-0.8277	-0.7368		1.02064	1.00352	1.00801	0.0424557	5.29011	4115.44
					6.58	-0.6735	-0.7806		1.02118	1.00794	1.00821	0.109482	5.33992	4170.03
					6.6	-0.7341	-0.5819		1.02339	1.00649	1.00832	0.158705	5.35234	4205.5
					6.62	-0.7017	-0.4302		1.02182	1.00818	1.007	0.175651	5.23125	4281.15
					6.64	-0.4077	-0.5293		1.02165	1.00757	1.0102	0.0679507	5.00544	4348.42
					6.66	-0.7138	-0.2458		1.01662	1.00532	1.00749	0.0297121	5.15915	4400.84
					6.68	-0.5861	-0.257		1.01776	1.00642	1.00805	0.0252944	5.09219	4443.87
					6.7	-0.9289	0.0828		1.01634	1.00644	1.00423	0.137736	5.27388	4460.8
					6.72	-0.945	0.3721		1.01571	1.00149	1.00782	0.156935	5.09853	4500.01
					6.74	-0.7073	0.1756		1.01454	1.00785	1.00991	0.260862	5.22151	4522.49
					6.76	-0.9267	0.504		1.01618	1.00519	1.00733	0.288733	5.20963	4560.39
					6.78	-0.7542	0.5403		1.01481	1.00943	1.00839	0.36893	5.18665	4638.81
					6.8	-0.776	0.5428		1.01162	1.00806	1.00813	0.282134	5.10912	4650.6
					6.82	-0.9749	0.715		1.01141	1.00539	1.00736	0.29511	5.20347	4643.87
					6.84	-0.9192	0.5964		1.01361	1.00452	1.00779	0.238131	5.21587	4628.51
					6.86	-0.9101	0.5381		1.0151	1.00451	1.00748	0.222321	5.24792	4617.22
					6.88	-0.5647	-0.0195		1.0155	1.00885	1.0101	0.154902	5.2913	4557.19
					6.9	-1.0974	0.4551		1.01672	1.0031	1.00745	0.324806	5.32202	4452.12
					6.92	-0.955	0.0215		1.01623	1.00225	1.00753	0.12126	5.21752	4372.65
					6.94	-0.8247	-0.13		1.01809	1.00586	1.00872	0.236956	5.2303	4324.5
					6.96	-0.9821	-0.0808		1.01706	1.00664	1.00705	0.296326	5.3631	4292.58
					6.98	-1.0098	-0.0103		1.01474	1.00625	1.00498	0.233304	5.16638	4314.66
					7	-1.0729	0.1231		1.0148	1.00157	1.00853	0.217441	5.28125	4331.41
					7.02	-0.8335	-0.2583		1.02028	1.00731	1.00614	0.197025	5.28967	4307.57
					7.04	-0.8485	-0.2824		1.02213	1.00544	1.00695	0.197737	5.24902	4262.19
					7.06	-0.9175	-0.3098		1.01883	1.00497	1.0075	0.18999	5.31471	4233.69
					7.08	-0.7348	-0.4609		1.01918	1.00789	1.00807	0.206951	5.19379	4227.34
					7.1	-0.8551	-0.3578		1.01768	1.00827	1.00668	0.258895	5.20566	4214.21
					7.12	-0.5897	-0.6095		1.02286	1.0108	1.00772	0.231298	5.20991	4228.59
					7.14	-0.6904	-0.4494		1.02256	1.00545	1.0106	0.16481	5.39498	4276.89
					7.16	-0.5679	-0.3857		1.01975	1.00985	1.00857	0.191618	5.17546	4350.09
					7.18	-0.6598	-0.0443		1.02061	1.00449	1.01008	0.171832	5.08451	4419.57
					7.2	-0.4591	-0.2103		1.01984	1.01089	1.00855	0.169233	5.14676	4493.2
					7.22	-0.418	0.005		1.02067	1.00887	1.00921	0.147941	4.99324	4576.18
					7.24	-0.6198	0.2975		1.02298	1.00628	1.00712	0.151828	5.12069	4639.42
					7.26	-0.4059	0.0792		1.01891	1.00906	1.00997	0.156529	5.01124	4616.66
					7.28	-0.6008	0.3515		1.02474	1.00546	1.00835	0.248346	4.90829	4575.59
					7.3	-0.1404	-0.2987		1.02702	1.01292	1.01033	0.199207	4.99647	4543.89
					7.32	-0.295	-0.2484		1.01915	1.01096	1.01114	0.185046	4.93116	4487.5
					7.34	-0.4374	-0.3815		1.01758	1.00945	1.01025	0.146218	4.98803	4385.81
					7.36	-0.8167	-0.2033		1.01737	1.00235	1.00955	0.100401	5.15085	4311.88
					7.38	-0.526	-0.5265		1.01802	1.00825	1.01033	0.118099	5.15254	4312.73
					7.4	-0.5976	-0.1084		1.01934	1.00721	1.01112	0.253718	5.12356	4402.46
					7.42	-0.684	0.1427		1.02005	1.00882	1.0077	0.267172	5.22151	4523.62
					7.44	-0.668	0.273		1.02021	1.00598	1.00898	0.16853	5.30843	4628.3
					7.46	-0.6224	0.5567		1.01974	1.00401	1.01126	0.182954	5.24468	4741.78
					7.48	-0.682	0.5724		1.01873	1.00684	1.00722	0.0941171	5.5185	4855.2
					7.5	-0.6406	1.064		1.02414	1.00644	1.00724	0.277992	5.19469	4953.63
					7.52	-0.8143	1.3411		1.02039	1.00128	1.0113	0.270267	5.49396	5021.98
					7.54	-0.5163	0.9567		1.02163	1.00679	1.00869	0.104463	5.49782	5091.83
					7.56	-0.6628	1.3811		1.02543	1.00275	1.00789	0.160952	5.36984	5151.75
					7.58	-0.6862	1.2792		1.01881	1.0057	1.00761	0.164372	5.46552	5140.13
					7.6	-0.4276	0.7265		1.01793	1.00716	1.00878	0.00121822	5.33243	5042.15
					7.62	-0.6636	1.1984		1.02391	1.00283	1.0069	0.168637	5.02889	5002.17
					7.64	-0.5157	0.9103		1.02318	1.00253	1.00824	0.0120247	5.09068	5003.88
					7.66	-0.5705	1.2145		1.02123	1.00574	1.0074	0.171735	5.13955	5091.76
					7.68	-0.7098	1.6106		1.02101	1.00197	1.00518	0.0709724	5.10777	5244.13
					7.7	-0.5044	1.738		1.02236	1.00637	1.00634	0.155787	5.20026	5397.64
					7.72	-0.4905	1.9525		1.02481	1.00394	1.00875	0.174295	5.30693	5487.41
					7.74	-0.4322	1.897		1.02317	1.0054	1.00908	0.176091	5.29313	5493.55
					7.76	-0.3943	1.8397		1.0221	1.00233	1.00986	0.0811903	5.01923	5449.33
					7.78	-0.4599	1.9784		1.02047	1.00452	1.0069	0.145698	4.8628	5459.04
					7.8	-0.2637	2.0275		1.01903	1.0089	1.00832	0.214968	4.88683	5567.25
					7.82	-0.1329	2.2722		1.01817	1.00742	1.01001	0.185153	4.64259	5691.05
					7.84	0.2813	2.1857		1.02356	1.00985	1.01232	0.145675	4.47052	5814.08
					7.86	0.2304	2.4353		1.02484	1.00676	1.013	0.0918539	4.59751	5933.71
					7.88	0.352	2.6109		1.02674	1.00776	1.01407	0.210899	4.30802	5961.06
					7.9	0.6651	2.0354		1.03131	1.01368	1.01287	0.101785	4.47377	5943.66
					7.92	0.4682	2.1871		1.03265	1.0108	1.01215	0.15376	4.47969	5889.67
					7.94	0.332	2.0552		1.02956	1.01039	1.01017	0.113427	4.44146	5788.25
					7.96	0.2857	1.9101		1.03141	1.01214	1.01076	0.257489	4.52724	5657.3
					7.98	-0.0605	1.909		1.02703	1.00458	1.01153	0.193749	4.48903	5476.97
					8	0.0327	1.5154		1.02981	1.00826	1.00893	0.203022	4.33474	5329.25
					8.02	0.0404	1.4117		1.03053	1.00749	1.01095	0.226977	4.42303	5273.63
					8.04	0.2644	1.2414		1.03463	1.0081	1.01227	0.208018	4.22926	5253.77
					8.06	0.2219	1.0537		1.03267	1.01	1.0105	0.286937	3.93115	5076.55
					8.08	0.3638	0.2941		1.02624	1.01354	1.01354	0.249877	3.99448	4822.89
					8.1	0.297	0.2048		1.02777	1.01026	1.01451	0.279433	3.76507	4664.48
					8.12	0.1273	0.0367		1.02964	1.00803	1.01289	0.263051	3.77254	4508.31
					8.14	0.1976	-0.3306		1.03146	1.01122	1.01149	0.231339	3.90749	4429.52
					8.16	0.4591	-0.757		1.03565	1.01537	1.01298	0.213455	4.10929	4402.56
					8.18	0.1931	-0.7839		1.03023	1.0127	1.01318	0.193966	4.31662	4310.12
					8.2	0.014	-0.8345		1.02876	1.01154	1.0125	0.252593	4.28853	4173
					8.22	-0.3939	-0.8141		1.02634	1.00713	1.01068	0.258043	4.44261	4013.04
					8.24	-0.2618	-1.0685		1.02498	1.00873	1.0122	0.243118	4.39203	3951.84
					8.26	0.0364	-1.4216		1.02716	1.01604	1.01182	0.230693	4.5993	4007.8
					8.28	-0.2403	-0.9894		1.02896	1.00958	1.01117	0.224632	4.62147	4056.74
					8.3	-0.3242	-0.9071		1.02802	1.0064	1.01106	0.157794	4.55739	4057.04
					8.32	-0.2665	-0.9888		1.02923	1.0055	1.01485	0.199347	4.72531	4031.42
					8.34	-0.398	-1.0867		1.02696	1.00934	1.01073	0.207314	4.93542	4012.47
					8.36	-0.2267	-1.3824		1.02431	1.01204	1.01113	0.129534	4.88569	3991.56
					8.38	-0.4478	-1.3488		1.02333	1.00964	1.01053	0.117902	5.1117	3947.27
					8.4	-0.6094	-1.3004		1.02773	1.0052	1.00789	0.0348327	5.02063	3895.35
					8.42	-0.4601	-1.4065		1.03244	1.00551	1.01112	0.102196	5.09764	3875.23
					8.44	-0.2974	-1.5664		1.03689	1.01011	1.0092	0.134274	5.09764	3890.04
					8.46	-0.4154	-1.2371		1.03236	1.00544	1.01348	0.135221	5.27974	3984.64
					8.48	-0.3843	-0.9244		1.02826	1.00612	1.01229	0.110354	5.08449	4137.21
					8.5	-0.5841	-0.5478		1.02903	1.00315	1.00887	0.0374664	5.14018	4267.9
					8.52	-0.0166	-0.9308		1.02538	1.01322	1.01209	0.0954702	4.92338	4324.2
					8.54	-0.2199	-0.7064		1.03042	1.00674	1.01208	0.0132764	5.16925	4375.55
					8.56	-0.2099	-0.4167		1.03271	1.0065	1.00926	0.00754494	4.90707	4479.1
					8.58	-0.1132	-0.3395		1.03232	1.00828	1.0096	0.0193667	4.91489	4565.65
					8.6	0.0747	-0.3949		1.03114	1.00947	1.01219	-0.0195382	4.96615	4646.42
					8.62	-0.2391	0.1531		1.02964	1.00545	1.01002	0.0585215	4.84377	4697.29
					8.64	-0.1034	0.1485		1.0302	1.00643	1.01262	0.116881	4.81398	4716.35
					8.66	-0.02	0.0954		1.0299	1.01208	1.00951	0.165002	4.77453	4751.91
					8.68	-0.1058	0.5118		1.02673	1.00763	1.01052	0.10067	4.69366	4895.96
					8.7	-0.0757	0.9594		1.02675	1.00865	1.01111	0.169677	4.81864	5120.49
					8.72	0.2148	1.2778		1.031	1.01224	1.00847	0.193614	4.32923	5326.22
					8.74	0.1949	1.6377		1.03538	1.0084	1.01123	0.188575	4.62082	5502.96
					8.76	0.257	1.8297		1.02925	1.01041	1.01475	0.236344	4.89949	5659.81
					8.78	0.1767	2.241		1.02925	1.00714	1.01337	0.237856	4.55729	5738.98
					8.8	0.4136	1.9688		1.04799	1.00976	1.00835	0.181492	4.54415	5751.12
					8.82	0.4119	1.7768		1.03747	1.01281	1.00956	0.179952	4.58653	5696.91
					8.84	0.0249	1.889		1.02485	1.011	1.00962	0.239054	4.68975	5579.01
					8.86	0.1394	1.5601		1.02635	1.00704	1.01522	0.182964	4.70005	5443.59
					8.88	-0.0213	1.4061		1.02469	1.00832	1.01058	0.174246	4.55445	5308.15
					8.9	-0.0289	0.9228		1.02502	1.00813	1.01143	0.128465	4.65699	5108.17
					8.92	-0.0779	0.5467		1.02748	1.00615	1.01253	0.126504	4.65014	4884.34
					8.94	-0.114	0.4425		1.02994	1.00378	1.01322	0.135334	4.54512	4771.74
					8.96	-0.1401	0.4307		1.02731	1.00778	1.01009	0.137289	4.63362	4816.41
					8.98	-0.0118	0.6181		1.02514	1.00879	1.01065	0.0753094	4.64703	4999.85
					9	-0.1377	1.3192		1.03238	1.004	1.0106	0.180188	4.59106	5179.93
					9.02	0.4608	1.0733		1.03008	1.01407	1.01212	0.133424	4.4962	5391.9
					9.04	0.3436	1.5612		1.0281	1.011	1.01203	0.125884	4.47102	5554.57
					9.06	0.0262	1.9711		1.02715	1.0089	1.00832	0.177501	4.49754	5597.96
					9.08	0.1473	1.8383		1.02961	1.0087	1.01089	0.242096	4.34241	5511.98
					9.1	0.3637	1.1385		1.03463	1.01282	1.01273	0.271136	4.51115	5304.13
					9.12	-0.0173	1.1223		1.02761	1.0055	1.01255	0.214813	4.28875	5072.41
					9.14	0.1898	0.3092		1.02455	1.0146	1.01107	0.220295	4.35826	4858.34
					9.16	-0.1692	0.3808		1.02259	1.00972	1.00992	0.266738	4.28657	4675.46
					9.18	-0.245	0.1063		1.02215	1.00694	1.01102	0.163502	4.46299	4567.59
					9.2	-0.263	0.0333		1.0263	1.0078	1.00915	0.194704	4.45917	4519.05
					9.22	-0.1331	0.0255		1.0296	1.00921	1.009	0.189639	4.44531	4577.72
					9.24	-0.0688	0.1917		1.02518	1.01186	1.01055	0.235037	4.59692	4711.07
					9.26	-0.0501	0.1981		1.02602	1.01153	1.01094	0.200423	4.7167	4755.66
					9.28	-0.2724	0.3996		1.02642	1.00661	1.00949	0.185683	4.5401	4699.93
					9.3	-0.1182	0.1197		1.02745	1.01066	1.01066	0.219369	4.72894	4675.61
					9.32	-0.2361	0.1942		1.02601	1.00686	1.01068	0.145142	4.68581	4660.5
					9.34	-0.3989	0.1353		1.02304	1.00749	1.00801	0.125363	4.76745	4606.47
					9.36	-0.1097	-0.1148		1.02402	1.01078	1.01161	0.168465	4.7591	4596.82
					9.38	-0.2723	0.0159		1.02551	1.00799	1.00909	0.140541	4.64754	4569.86
					9.4	0.0841	-0.5377		1.02813	1.01201	1.01249	0.0743721	4.85248	4538.27
					9.42	-0.3072	0.0416		1.02752	1.00542	1.01147	0.124109	4.90366	4592.13
					9.44	-0.1696	0.0514		1.02932	1.00827	1.00962	0.106954	4.79332	4669.24
					9.46	-0.1375	0.1721		1.02986	1.00653	1.00983	0.0234811	4.80213	4766.53
					9.48	-0.2617	0.5633		1.02518	1.00654	1.00914	0.0745811	4.8246	4890.29
					9.5	-0.0806	0.4356		1.02564	1.0096	1.01095	0.0760991	5.00854	4955.15
					9.52	-0.3353	0.8219		1.02638	1.00644	1.00587	0.0616569	4.7388	4984.09
					9.54	0.1627	0.4758		1.02772	1.00934	1.01155	0.0260698	4.5678	5011.03
					9.56	-0.0591	0.5628		1.0249	1.00872	1.01065	0.0468917	4.85298	5004.86
					9.58	-0.258	0.8471		1.02109	1.00706	1.00954	0.092325	4.79356	5021.01
					9.6	-0.2697	0.7475		1.02241	1.00788	1.00928	0.0854806	4.9837	5012.95
					9.62	-0.1946	0.6747		1.02748	1.00793	1.00783	0.0500241	4.88939	5008.94
					9.64	-0.0814	0.5731		1.02795	1.00938	1.00904	0.0622098	4.89868	5009.91
					9.66	-0.162	0.713		1.02706	1.00512	1.01143	0.0530741	4.87718	5002.38
					9.68	-0.1839	0.4661		1.02661	1.00806	1.00911	-0.0247952	5.20798	5004.82
					9.7	-0.0453	0.315		1.02668	1.01241	1.00751	0.00435508	5.0591	4988.65
					9.72	-0.2709	0.4827		1.02459	1.00683	1.00923	0.00212369	5.10435	4936.39
					9.74	-0.4544	0.4522		1.01934	1.00479	1.00974	-0.0188036	5.20812	4861.65
					9.76	-0.456	0.335		1.02171	1.00747	1.0085	0.0585271	5.28032	4805.04
					9.78	-0.4323	0.263		1.01982	1.00809	1.00961	0.0695583	5.31081	4783.48
					9.8	-0.4895	0.265		1.02362	1.00844	1.00566	0.0286669	5.27215	4786
					9.82	-0.5189	0.2652		1.02596	1.00447	1.00812	-0.0348078	5.45504	4795.12
					9.84	-0.6992	0.456		1.02283	1.003	1.007	0.0308601	5.29288	4746.2
					9.86	-0.489	-0.027		1.02676	1.00656	1.00754	-0.0260542	5.50523	4690.07
					9.88	-0.6354	0.101		1.02095	1.00628	1.0079	0.110225	5.24638	4580.54
					9.9	-0.8843	0.1277		1.01752	1.00556	1.00707	0.143742	5.50926	4523.52
					9.92	-0.8898	0.0993		1.01625	1.00511	1.00742	0.163327	5.35521	4466.1
					9.94	-0.7792	-0.3362		1.02031	1.00546	1.0078	0.105571	5.35821	4327.78
					9.96	-1.0087	-0.5054		1.02245	1.00271	1.00524	0.0138058	5.6004	4224.42
					9.98	-0.9932	-0.523		1.01929	1.00086	1.00851	0.0448703	5.47594	4161.25
					10	-0.9477	-0.8475		1.01945	1.00271	1.00638	-0.0228946	5.39615	4063.34
					10.02	-0.9572	-1.0232		1.01952	1.00313	1.00686	-0.0230339	5.50565	3996.8
					10.04	-1.2639	-0.7094		1.01558	1.00166	1.0066	0.11869	5.64202	3971.89
					10.06	-0.9849	-1.1271		1.01893	1.00516	1.00565	0.0125718	5.53812	3945.56
					10.08	-1.1977	-0.6381		1.01841	1.00122	1.00611	0.182768	5.23499	3923.3
					10.1	-0.9807	-0.9618		1.0195	1.00094	1.01002	0.0728624	5.42109	3926.91
					10.12	-0.9697	-0.9466		1.01939	1.00337	1.00833	0.117304	5.3635	3932.62
					10.14	-1.0897	-0.9307		1.01678	1.00524	1.00531	0.129378	5.39703	3919.25
					10.16	-1.0757	-0.9017		1.01745	1.00421	1.00707	0.156362	5.42099	3915.51
					10.18	-1.0856	-0.941		1.0173	1.00294	1.00693	0.0783333	5.46301	3927.61
					10.2	-1.0818	-0.7364		1.01528	1.00269	1.00853	0.192328	5.24553	3927.79
					10.22	-0.9885	-0.9277		1.01883	1.00342	1.00909	0.150066	5.4197	3927.13
					10.24	-0.7697	-1.1658		1.01943	1.00868	1.00801	0.135368	5.39268	3950.61
					10.26	-1.1443	-0.7452		1.01464	1.00339	1.00789	0.154902	5.55562	3981.26
					10.28	-1.2428	-0.6108		1.01244	1.00402	1.00688	0.214223	5.54617	3986.05
					10.3	-1.1967	-0.7386		1.01298	1.00454	1.00784	0.216575	5.6078	3954.31
					10.32	-1.2333	-0.7451		1.0137	1.00383	1.00705	0.181804	5.64066	3954.9
					10.34	-1.2184	-0.4153		1.01285	1.00373	1.00605	0.184671	5.49231	4094.46
					10.36	-1.1483	0.696		1.01224	1.00008	1.00762	0.113444	5.59438	4676.93
					12.76	-1.2777	1.1905		1.01087	1.00382	1.00641	0.346574	5.77915	4820.94
					12.78	-1.2732	0.8846		1.00937	1.00148	1.00712	0.160784	5.91573	4768.83
					12.8	-1.347	1.2705		1.01226	1.00177	1.00646	0.382391	5.65601	4773.03
					12.82	-1.1697	1.126		1.01256	1.00248	1.00747	0.293731	5.62151	4814.34
					12.84	-1.1747	1.0799		1.01249	1.00309	1.00591	0.229408	5.68504	4842.65
					12.86	-1.073	0.9837		1.01443	1.00274	1.00628	0.156074	5.67769	4865.92
					12.88	-1.1011	1.0117		1.01797	1.00398	1.00509	0.212608	5.80168	4874.79
					12.9	-1.0555	1.0434		1.01476	1.00397	1.00575	0.221664	5.55506	4859.48
					12.92	-1.2662	1.0621		1.01303	1.00149	1.00603	0.234508	5.74242	4790.65
					12.94	-1.2978	0.9902		1.01413	1.00333	1.00475	0.346886	5.58737	4679.29
					12.96	-1.1599	0.7587		1.01256	1.00368	1.00798	0.383923	5.40097	4565.83
					12.98	-1.1386	0.3559		1.01309	1.00594	1.00591	0.298125	5.53024	4470.19
					13	-1.2754	0.3625		1.01085	1.00383	1.0056	0.30103	5.43833	4384.58
					13.02	-1.1825	0.2142		1.01195	1.00425	1.00716	0.326315	5.3695	4323.86
					13.04	-1.1084	0.0774		1.01374	1.00403	1.00965	0.335003	5.50961	4298.35
					13.06	-1.1646	0.1963		1.01078	1.00434	1.00899	0.39211	5.32073	4277.86
					13.08	-1.2942	0.0447		1.01033	1.00556	1.00699	0.361431	5.64569	4243.23
					13.1	-1.1302	-0.2627		1.01075	1.00711	1.00633	0.247212	5.54704	4213.34
					13.12	-1.2714	-0.0091		1.00892	1.00522	1.00524	0.288827	5.37498	4215.64
					13.14	-1.2895	0.2226		1.01106	1.0053	1.00635	0.412418	5.41912	4264.12
					13.16	-1.3268	0.3608		1.00876	1.00447	1.00787	0.425203	5.53676	4321.17
					13.18	-1.1132	0.0203		1.01096	1.00787	1.00735	0.342129	5.58925	4321.79
					13.2	-1.2896	0.0959		1.01221	1.00589	1.0055	0.333447	5.66653	4292.96
					13.22	-1.4736	0.3391		1.01158	1.00659	1.00497	0.508663	5.76518	4277.3
					13.24	-1.4815	0.3276		1.00982	1.0026	1.00599	0.372212	5.65169	4278
					13.26	-1.4255	0.1348		1.00905	1.0037	1.00612	0.290644	5.8343	4289.9
					13.28	-1.4442	0.3792		1.00933	1.00226	1.00533	0.333492	5.49312	4307.21
					13.3	-1.3967	0.2714		1.0089	1.00384	1.00614	0.328493	5.6845	4323.15
					13.32	-1.3328	0.1165		1.00977	1.00231	1.00836	0.261387	5.79568	4306.49
					13.34	-1.2083	-0.073		1.00917	1.00753	1.00705	0.324272	5.71908	4270.11
					13.36	-1.6074	0.4148		1.01129	1.00198	1.00546	0.438258	5.76791	4253.52
					13.38	-1.2643	0.114		1.01231	1.00232	1.01003	0.353339	5.66636	4258.02
					13.4	-1.4317	0.1623		1.00952	1.00508	1.00573	0.347242	5.86634	4291.82
					13.42	-1.3469	0.2319		1.00823	1.00631	1.0067	0.366064	5.8431	4354.99
					13.44	-1.5046	0.4612		1.00719	1.00568	1.00468	0.418867	5.78089	4366.53
					13.46	-1.2356	-0.0374		1.00805	1.00713	1.00579	0.237651	5.78776	4331.8
					13.48	-1.3135	0.1396		1.01149	1.00523	1.00544	0.282086	5.78253	4345.43
					13.5	-1.6927	0.7365		1.01041	1.00029	1.00462	0.427831	5.75072	4365.05
					13.52	-1.3562	0.2581		1.00868	1.00365	1.00612	0.327293	5.50013	4298.72
					13.54	-1.5494	0.1509		1.00951	1.0058	1.00435	0.411319	5.91989	4227.81
					13.56	-1.5522	0.0152		1.00866	1.00249	1.00479	0.249287	5.90129	4207.19
					13.58	-1.6604	0.1644		1.00827	1.00153	1.00418	0.310222	5.82417	4185.79
					13.6	-1.4841	-0.019		1.0098	1.00297	1.00401	0.266172	5.62	4164.28
					13.62	-1.5765	-0.0783		1.00827	1.00354	1.00413	0.271548	5.91086	4154.48
					13.64	-1.7015	-0.0089		1.00952	1.0008	1.00546	0.299829	6.07909	4125.97
					13.66	-1.4087	-0.4625		1.01136	1.00489	1.00493	0.236339	5.84909	4049.36
					13.68	-1.4172	-0.6887		1.01139	1.0057	1.00492	0.229658	5.94029	3963.55
					13.7	-1.5967	-0.5323		1.01043	1.00435	1.00277	0.282769	5.77847	3906.86
					13.72	-1.4615	-0.5628		1.00749	1.00603	1.00657	0.378968	5.72247	3895.35
					13.74	-1.7237	-0.146		1.00702	1.00138	1.00732	0.458113	5.80062	3924.78
					13.76	-1.4879	-0.3551		1.00699	1.00623	1.00647	0.427858	5.71787	3962.84
					13.78	-1.8579	0.0412		1.00808	1	1.00479	0.442549	5.79012	3961.53
					13.8	-1.5512	-0.435		1.00765	1.00463	1.00742	0.405359	5.89325	3924.51
					13.82	-1.7625	-0.314		1.00684	1	1.00684	0.349372	5.91474	3891.21
					13.84	-1.3544	-0.9081		1.00746	1.00963	1.00562	0.320395	5.87712	3862.16
					13.86	-1.9986	-0.0426		1.00688	1.00154	1.00345	0.558293	5.78809	3825.98
					13.88	-1.834	-0.4345		1.0064	1.00276	1.00467	0.422356	5.92977	3802.03
					13.9	-1.6524	-0.8096		1.00667	1.00431	1.00552	0.277815	6.09019	3804.07
					13.92	-1.7074	-0.5349		1.0067	1.00407	1.0047	0.386626	5.83696	3816.02
					13.94	-1.9889	-0.3259		1.00686	1.00203	1.00237	0.398245	6.09651	3834.22
					13.96	-1.849	-0.2928		1.00684	1.00329	1.00348	0.445495	5.87964	3851.88
					13.98	-2.0529	-0.1739		1.00647	1.00019	1.00357	0.432412	6.11716	3849.87
					14	-1.7142	-0.4134		1.00771	1.00219	1.00446	0.35783	5.71069	3846.65
					14.02	-1.8	-0.2764		1.00656	1.00242	1.00515	0.450094	5.81788	3853.75
					14.04	-1.7792	-0.3921		1.00926	1.00388	1.00524	0.465979	6.06168	3853.33
					14.06	-1.9281	-0.2479		1.0071	1.00282	1.00379	0.482787	6.01581	3843.15
					14.08	-1.7677	-0.4078		1.0058	1.00081	1.00706	0.37858	5.9018	3834.35
					14.1	-1.9327	-0.3835		1.00706	1	1.00549	0.363418	6.18809	3835.8
					14.12	-1.8583	-0.4421		1.00609	1.00289	1.00419	0.376553	6.09121	3842.93
					14.14	-1.8138	-0.5127		1.00942	1.00171	1.00317	0.287434	6.04897	3852.7
					14.16	-1.8107	-0.3676		1.00789	1.00122	1.00608	0.391807	6.04525	3861.07
					14.18	-1.9277	-0.3344		1.00651	1.00061	1.004	0.34757	6.07599	3858.84
					14.2	-1.9888	-0.2218		1.00702	1.00082	1.00459	0.451266	6.12532	3846.91
					14.22	-1.9586	-0.0368		1.00694	1	1.00433	0.517185	5.688	3830.67
					14.24	-1.7918	-0.4795		1.00494	1.00366	1.00506	0.41218	5.93835	3811.54
					14.26	-1.67	-0.651		1.0071	1.00268	1.00729	0.355568	5.98356	3796.86
					14.28	-2.0569	-0.327		1.00798	1.00397	1	0.471334	6.0691	3788.72
					14.3	-1.9777	-0.3905		1.00723	1.00254	1.00229	0.424812	6.03383	3787.6
					14.32	-1.7808	-0.6019		1.00618	1.00204	1.00423	0.289073	5.9416	3804.7
					14.34	-1.8189	-0.3167		1.0074	1	1.00476	0.362824	5.74159	3834.86
					14.36	-1.5891	-0.5355		1.00716	1.00498	1.00455	0.354519	5.71287	3864.31
					14.38	-1.5514	-0.3175		1.00814	1.00277	1.0065	0.413125	5.479	3888.28
					14.4	-1.789	-0.1299		1.00722	1.00148	1.00702	0.495824	5.87015	3902.18
					14.42	-1.8326	-0.1053		1.00892	1.00033	1.00422	0.417142	5.74316	3908.65
					14.44	-1.6922	-0.2723		1.00844	1.00415	1.00509	0.430456	5.92347	3941.71
					14.46	-1.4668	-0.4507		1.0095	1.00486	1.00679	0.306774	5.99486	4019.62
					14.48	-1.5644	-0.1406		1.00981	1.00377	1.00686	0.436058	5.84243	4029.79
					14.5	-1.8345	-0.2271		1.00878	1.00096	1.00316	0.303212	6.0192	3963.16
					14.52	-1.7547	-0.2477		1.01015	1.00378	1.00376	0.4255	5.97444	3939.49
					14.54	-1.7298	-0.1816		1.00992	1.00664	1.00253	0.510311	5.89493	3954.28
					14.56	-1.7943	-0.1547		1.0066	1.00283	1.0054	0.424057	6.05628	3973.62
					14.58	-1.608	-0.0979		1.00826	1.00375	1.0081	0.525374	5.80484	3980.05
					14.6	-1.7876	-0.1941		1.00731	1.00189	1.00399	0.34834	5.93107	3966.77
					14.62	-1.6024	-0.3435		1.00772	1.00237	1.0056	0.339948	5.65368	3921.98
					14.64	-1.6219	-0.6085		1.00924	1.00355	1.00563	0.31957	5.96752	3862.08
					14.66	-1.616	-0.4364		1.00882	1.00441	1.00584	0.460953	5.68209	3834.18
					14.68	-1.4865	-0.8056		1.0081	1.00708	1.00607	0.339375	5.97081	3842.49
					14.7	-1.7003	-0.4024		1.00885	1.00207	1.00432	0.334059	5.77418	3879.21
					14.72	-1.5997	-0.3759		1.009	1.00378	1.00475	0.376489	5.6749	3907.22
					14.74	-1.6201	-0.4406		1.0099	1.00279	1.00463	0.320774	5.77287	3903.78
					14.76	-1.5896	-0.4294		1.0079	1.00366	1.00591	0.346787	5.83047	3924.55
					14.78	-1.3738	-0.3704		1.01042	1.00411	1.00801	0.361823	5.65433	3996.55
					14.8	-1.497	-0.1657		1.00851	1.00327	1.00646	0.341816	5.71323	4064.86
					14.82	-1.5626	-0.0419		1.01121	1.00409	1.0057	0.46555	5.7197	4046.67
					14.84	-1.5663	-0.336		1.00989	1.00458	1.00578	0.419526	5.78575	3942.43
					14.86	-1.7533	-0.3434		1.00784	1.00248	1.00581	0.437416	5.87088	3853.72
					14.88	-1.5153	-0.8049		1.00914	1.00654	1.0047	0.302586	5.93814	3841.69
					14.9	-1.2651	-0.822		1.0099	1.00728	1.0063	0.27549	5.62723	3891.91
					14.92	-1.4659	-0.5515		1.00954	1.00333	1.00728	0.261357	5.93071	3967.06
					14.94	-1.5304	-0.0555		1.00854	1.00212	1.00711	0.406976	5.55756	4032.81
					14.96	-1.7648	0.1847		1.0088	1.00193	1.00491	0.486762	5.77788	4060.37
					14.98	-1.8457	0.2092		1.00828	1.00166	1.00424	0.493373	5.84814	4049.26
					15	-1.7799	0.1786		1.00645	1.00302	1.00435	0.514509	5.68601	4034.03
					15.02	-1.9358	0.4425		1.00415	1.00179	1.00493	0.622208	5.69451	4037.36
					15.04	-2.0158	0.584		1.004	1.00301	1.00507	0.731499	5.86179	4061.1
					15.06	-1.8254	0.3572		1.00524	1.0064	1.00507	0.685136	5.94105	4093.55
					15.08	-1.687	0.3795		1.00657	1.00302	1.0069	0.598039	5.59975	4104.62
					15.1	-1.7022	0.1207		1.0091	1.00353	1.00436	0.489742	5.73169	4060.06
					15.12	-1.8565	0.188		1.00837	1.00217	1.00647	0.637776	5.82786	3958.68
					15.14	-2.0639	-0.0265		1.00705	1.00086	1.0036	0.511305	6.09458	3879.56
					15.16	-1.7577	-0.2852		1.0073	1.00385	1.00526	0.486164	5.8507	3866.53
					15.18	-1.7039	-0.488		1.00774	1.00308	1.00496	0.346559	5.92083	3864.72
					15.2	-1.5198	-0.5918		1.00981	1.00524	1.00682	0.419129	5.80174	3843.5
					15.22	-1.673	-0.6374		1.00761	1.00474	1.00646	0.402057	6.07884	3816.82
					15.24	-1.6519	-0.615		1.00576	1.00666	1.00397	0.409295	5.80409	3807.92
					15.26	-1.7458	-0.5714		1.00825	1.00571	1.00528	0.463235	6.14278	3812.74
					15.28	-1.7835	-0.3732		1.00864	1.00297	1.00541	0.478733	5.87737	3813.09
					15.3	-1.9038	-0.284		1.00789	1.00328	1.00211	0.465207	5.82834	3818.25
					15.32	-1.8346	-0.2716		1.00662	1.00448	1.00432	0.528059	5.8789	3835.65
					15.34	-1.7993	-0.379		1.00744	1.0024	1.00414	0.378777	5.90282	3856.76
					15.36	-1.9786	-0.0645		1.00719	1.00198	1.00295	0.490694	5.95996	3892.54
					15.38	-1.7245	-0.1297		1.00742	1.00291	1.00591	0.471123	5.81537	3945.74
					15.4	-1.6453	-0.031		1.00777	1.00178	1.00857	0.488197	5.80269	3996.89
					15.42	-1.6415	0.0787		1.00792	1.00125	1.00627	0.441587	5.5408	4028.49
					15.44	-1.7685	-0.075		1.00846	1.00098	1.00528	0.368178	5.97426	4017.75
					15.46	-1.5794	-0.0478		1.00968	1.00173	1.00691	0.444497	5.55703	3994.91
					15.48	-1.7239	-0.2442		1.0079	1.00485	1.00453	0.425296	6.05331	3976.65
					15.5	-1.7773	-0.1465		1.00843	1.0024	1.00471	0.432781	5.89129	3947.11
					15.52	-1.7828	-0.1762		1.00725	1.00227	1.00615	0.454046	5.9697	3930.13
					15.54	-1.912	-0.0237		1.009	1.00191	1.00246	0.460836	5.87041	3936.76
					15.56	-1.5711	-0.329		1.00802	1.00285	1.00623	0.336093	5.77095	3966.87
					15.58	-1.6725	-0.1255		1.00949	1.00334	1.00541	0.438027	5.87062	3998.49
					15.6	-1.6735	-0.1988		1.00654	1.00296	1.00625	0.365073	6.003	4018.63
					15.62	-1.7844	0.0337		1.00939	1.00102	1.00503	0.418397	5.91683	4029.42
					15.64	-1.7675	0.0611		1.00904	1	1.00499	0.398207	5.74344	4019.25
					15.66	-1.8346	0.0828		1.00762	1.00224	1.0032	0.464532	5.74717	3996.88
					15.68	-1.838	0.0158		1.00604	1.00281	1.00581	0.522264	5.96216	3972.65
					15.7	-1.9382	-0.0111		1.00853	1.00087	1.00453	0.470396	6.06686	3948.73
					15.72	-1.7871	-0.1892		1.01058	1.00167	1.00504	0.423968	5.98957	3935.85
					15.74	-1.6843	-0.4204		1.00742	1.00218	1.00603	0.3031	6.04164	3937.66
					15.76	-1.8722	-0.1797		1.0076	1.00076	1.00559	0.38934	6.16271	3947.29
					15.78	-1.7057	-0.2838		1.00952	1.0028	1.0047	0.361234	5.97459	3962.22
					15.8	-1.7724	-0.1809		1.00715	1.00689	1.00367	0.506118	6.12065	3981.46
					15.82	-1.5885	-0.1201		1.00664	1.006	1.00708	0.541281	5.79603	3991.49
					15.84	-1.6712	-0.1183		1.00807	1.00527	1.00545	0.51087	5.86681	3984.08
					15.86	-1.7349	-0.0886		1.00802	1.00195	1.00589	0.439852	5.84533	3973.38
					15.88	-1.7193	-0.1068		1.00632	1.00313	1.00508	0.435944	5.76977	3972.87
					15.9	-1.5267	-0.4323		1.00723	1.00721	1.00744	0.438239	6.11586	3982.68
					15.92	-1.606	-0.2047		1.00807	1.00586	1.00488	0.458844	5.80301	3989.05
					15.94	-1.6062	-0.3723		1.00845	1.00572	1.00558	0.393408	6.07415	3985.53
					15.96	-1.6268	-0.1765		1.00683	1.00342	1.00609	0.407485	5.77714	3990.7
					15.98	-1.8351	0.1337		1.00694	1.00185	1.00467	0.501744	5.77556	4001.12
					16	-1.8606	0.1864		1.00687	1.00118	1.00587	0.536482	5.84256	4002.43
					16.02	-1.5636	-0.2893		1.00845	1.00409	1.00499	0.349732	5.7456	3991.83
					16.04	-1.7681	-0.0605		1.00866	1.00023	1.00581	0.402326	5.82924	3973.73
					16.06	-1.7268	-0.0919		1.00794	1.00067	1.00562	0.390869	5.72322	3966.38
					16.08	-1.7962	0.1441		1.00789	1.00264	1.00399	0.529232	5.63184	3990.44
					16.1	-1.4886	-0.0345		1.01059	1.00444	1.00764	0.506739	5.67742	4050.17
					16.12	-1.6535	0.4354		1.00995	1.00221	1.00585	0.585499	5.44029	4115.72
					16.14	-1.5868	0.3698		1.0093	1.00313	1.00553	0.500833	5.55384	4182.08
					16.16	-1.5416	0.6001		1.01197	1.0006	1.00724	0.470725	5.61441	4308.22
					16.18	-1.4879	0.7996		1.01271	1.0005	1.00667	0.371518	5.80026	4508.41
					16.2	-1.3074	1.1211		1.01003	1.00228	1.00823	0.453226	5.46123	4647.89
					16.22	-1.1238	0.7022		1.01131	1.00643	1.00716	0.425177	5.37332	4555.1
					16.24	-1.1993	0.4185		1.01044	1.00322	1.00837	0.37879	5.26776	4360.42
					16.26	-1.1686	0.0288		1.00918	1.0066	1.00741	0.347826	5.45037	4265.8
					16.28	-1.1514	0.1879		1.01013	1.00564	1.00703	0.399426	5.10931	4254.62
					16.3	-1.0304	0.1012		1.01141	1.00976	1.00744	0.471398	5.2578	4286.96
					16.32	-1.0384	0.2756		1.00964	1.00605	1.00995	0.433303	5.17668	4333.62
					16.34	-0.9875	0.0522		1.01121	1.00732	1.00716	0.28404	5.28028	4355.4
					16.36	-1.5454	0.6684		1.01107	1	1.00539	0.407074	5.42208	4336.5
					16.38	-1.5163	0.4905		1.01106	1.00278	1.00477	0.396679	5.65281	4335.13
					16.4	-1.4931	0.5496		1.01044	1.00083	1.00551	0.336581	5.567	4368.09
					16.42	-1.205	0.2091		1.01292	1.00401	1.00681	0.250067	5.6662	4401.47
					16.44	-1.039	0.1141		1.01203	1.00835	1.00459	0.23668	5.44229	4432.95
					16.46	-1.2388	0.6222		1.01219	1.00274	1.00726	0.36159	5.38216	4469.8
					16.48	-1.3581	0.5928		1.01173	1.0036	1.00536	0.32308	5.70758	4498.78
					16.5	-1.0999	0.6226		1.01069	1.00526	1.0065	0.352514	5.17127	4517.12
					16.52	-1.2668	0.821		1.0134	1.00144	1.00597	0.346494	5.24948	4529.4
					16.54	-1.2253	0.724		1.0152	1.00209	1.00777	0.374548	5.48073	4526.66
					16.56	-0.8235	0.2809		1.01333	1.00874	1.00795	0.28707	5.31729	4545.51
					16.58	-1.078	0.6278		1.01105	1.00343	1.00808	0.263496	5.38317	4589.53
					16.6	-1.1856	0.6432		1.01151	1.00473	1.00558	0.310007	5.41897	4555.78
					16.62	-1.0963	0.0596		1.01317	1.00464	1.00714	0.230114	5.48688	4354.44
					16.64	-1.3064	-0.1305		1.01625	1.0044	1.00375	0.325293	5.34307	4111.22
					16.66	-1.209	-0.4376		1.01421	1.00503	1.00619	0.331065	5.26022	3984.08
					16.68	-1.3015	-0.6242		1.01224	1.00762	1.00412	0.33468	5.45914	3921.04
					16.7	-1.2125	-0.8321		1.01467	1.00435	1.00564	0.206006	5.35959	3866.31
					16.72	-1.0265	-1.1287		1.02186	1.00254	1.00821	0.122846	5.43444	3823.42
					16.74	-1.2065	-0.9923		1.01727	1.00416	1.00481	0.174981	5.35799	3804.91
					16.76	-1.0574	-1.0148		1.01615	1.0058	1.00715	0.235599	5.24359	3812.03
					16.78	-0.8976	-0.9262		1.01507	1.00637	1.00866	0.289107	4.84671	3822.3
					16.8	-0.817	-1.0923		1.0153	1.01077	1.00697	0.281806	5.01725	3852
					16.82	-0.7796	-0.9495		1.01838	1.00724	1.00835	0.229113	4.94372	3911.31
					16.84	-0.5066	-1.1422		1.01569	1.01093	1.00961	0.178359	4.81273	3959.18
					16.86	-0.5214	-0.8996		1.01752	1.00948	1.01036	0.290862	4.5556	3952.98
					16.88	-0.5625	-0.9754		1.01853	1.00651	1.01207	0.238937	4.6757	3915.39
					16.9	-0.4654	-1.1121		1.01676	1.01013	1.01333	0.318418	4.73717	3889.92
					16.92	-0.5224	-1.1016		1.01858	1.00961	1.01244	0.309897	4.82984	3889.8
					16.94	-0.8172	-0.8921		1.0156	1.00714	1.0101	0.271741	5.05559	3919.65
					16.96	-0.8933	-0.7023		1.01429	1.00597	1.00949	0.281389	4.9806	3955
					16.98	-0.9629	-0.6847		1.01457	1.00706	1.00816	0.307201	5.11093	3959.71
					17	-1.1613	-0.4075		1.01634	1.00392	1.00834	0.399052	5.16514	3949.99
					17.02	-1.1249	-0.5647		1.01497	1.00803	1.0075	0.431364	5.34456	3944.74
					17.04	-1.2011	-0.5991		1.0157	1.00649	1.00768	0.395097	5.51911	3932.37
					17.06	-1.1951	-0.4639		1.01518	1.0051	1.00737	0.413798	5.17569	3917.85
					17.08	-1.3246	-0.5521		1.01195	1.00627	1.00573	0.374906	5.44505	3908.28
					17.1	-1.2863	-0.5367		1.0129	1.00334	1.00807	0.346937	5.366	3897.54
					17.12	-1.2812	-0.7427		1.01241	1.00646	1.00662	0.329438	5.58413	3879.74
					17.14	-1.4324	-0.6374		1.01201	1.00096	1.00695	0.238918	5.54503	3858.38
					17.16	-1.2026	-0.8544		1.0126	1.00828	1.00747	0.365987	5.60613	3856.82
					17.18	-1.6338	-0.3525		1.00905	1.00252	1.00579	0.40446	5.65894	3874.36
					17.2	-1.4469	-0.6968		1.00864	1.00478	1.00545	0.256184	5.71635	3886.6
					17.22	-1.6091	-0.5191		1.01045	1.00276	1.00538	0.3178	5.86264	3885.21
					17.24	-1.4452	-0.5871		1.01408	1.00032	1.00583	0.225103	5.48274	3869.09
					17.26	-1.5369	-0.597		1.01061	1.00175	1.00644	0.294971	5.68144	3842.79
					17.28	-1.3357	-0.9196		1.01156	1.00282	1.00786	0.211299	5.63883	3805.24
					17.3	-1.2165	-0.9851		1.01259	1.00451	1.00693	0.238104	5.31436	3766.1
					17.32	-1.3381	-1.0128		1.01412	1.00415	1.00781	0.281859	5.72308	3750.06
					17.34	-1.2079	-0.9985		1.0117	1.0059	1.00794	0.290411	5.44833	3771.88
					17.36	-1.41	-0.7531		1.01152	1.00508	1.00457	0.304651	5.47176	3809.25
					17.38	-1.4283	-0.7036		1.0117	1.00391	1.00541	0.285882	5.56688	3839.46
					17.4	-1.2189	-0.903		1.01088	1.00649	1.00493	0.180831	5.46752	3884.71
					17.42	-1.2954	-0.7224		1.01244	1.00469	1.00652	0.208765	5.74631	3956.94
					17.44	-1.0378	-0.5601		1.01567	1.00833	1.00606	0.31546	5.31747	4039.62
					17.46	-1.0527	-0.2664		1.02527	1.00053	1.00881	0.283847	5.28275	4101.86
					17.48	-0.9049	-0.524		1.02	1.00665	1.00598	0.205606	5.22725	4129.96
					17.5	-0.853	-0.3602		1.02091	1.00417	1.00723	0.194065	5.00252	4168.9
					17.52	-0.9123	-0.1937		1.0196	1.00559	1.00638	0.243756	5.12421	4239.16
					17.54	-0.8495	-0.1668		1.0169	1.00519	1.00889	0.212843	5.22573	4302.15
					17.56	-0.8806	0.1661		1.01866	1.00792	1.00752	0.417509	5.09497	4353.6
					17.58	-1.0101	0.6202		1.01861	1.00285	1.00998	0.499286	4.97398	4408.04
					17.6	-0.947	0.4235		1.02054	1.00312	1.00878	0.333241	5.2217	4468.54
					17.62	-1.0089	0.4813		1.01882	1.00283	1.00761	0.272678	5.32392	4521.72
					17.64	-0.7353	0.1512		1.01768	1.01114	1.00651	0.287802	5.38688	4552.52
					17.66	-0.834	0.3347		1.0179	1.00528	1.00795	0.237083	5.22588	4541.66
					17.68	-0.9674	0.0758		1.01697	1.00573	1.00559	0.135432	5.54505	4481.77
					17.7	-1.0614	0.3015		1.01557	1.00245	1.00616	0.201354	5.1813	4425.82
					17.72	-1.1914	0.5267		1.01385	1.00227	1.00661	0.344518	5.15176	4405.82
					17.74	-1.1234	0.4187		1.01586	1.00313	1.00621	0.306334	5.20969	4417.18
					17.76	-0.9603	0.3226		1.01717	1.0057	1.0066	0.307617	5.19799	4453.76
					17.78	-0.766	0.1045		1.0157	1.00551	1.00815	0.143504	5.17416	4496.95
					17.8	-0.8679	0.4058		1.01429	1.00888	1.00631	0.356917	5.08187	4516.56
					17.82	-0.8644	0.3898		1.01704	1.0064	1.00733	0.312052	5.12688	4513.76
					17.84	-0.7989	0.3735		1.01549	1.00697	1.00934	0.357097	5.08413	4502.86
					17.86	-0.7641	0.278		1.02147	1.00558	1.00683	0.259526	4.96212	4486.76
					17.88	-0.6338	0.1776		1.01998	1.00598	1.00923	0.235646	4.94628	4496.92
					17.9	-0.804	0.4582		1.01698	1.00626	1.00722	0.31158	4.91272	4531.52
					17.92	-0.7662	0.315		1.01807	1.00721	1.00707	0.273619	5.0566	4530.04
					17.94	-0.9185	0.2832		1.01753	1.00677	1.00679	0.301435	5.29755	4481.05
					17.96	-1.0947	0.3745		1.01997	1.00514	1.00299	0.307549	5.13572	4417.06
					17.98	-1.0192	0.0665		1.01827	1.00383	1.00739	0.241935	5.38724	4353.38
					18	-0.7653	-0.0973		1.01994	1.00671	1.00805	0.277523	5.04377	4318.41
					18.02	-0.7264	-0.0834		1.01981	1.0093	1.00834	0.346433	5.16062	4350.3
					18.04	-0.8173	0.0784		1.01781	1.00624	1.00645	0.224015	5.01625	4405.59
					18.06	-0.4744	-0.1605		1.01618	1.01156	1.00705	0.212933	4.72491	4426.13
					18.08	-0.8401	0.3526		1.01291	1.00484	1.00827	0.301786	4.71765	4422.94
					18.1	-0.6525	0.0385		1.0156	1.00818	1.00902	0.27081	4.91431	4422.29
					18.12	-0.6483	0.2145		1.01485	1.01027	1.00971	0.40241	4.94074	4466.46
					18.14	-0.6355	0.352		1.01457	1.00899	1.00887	0.321471	4.87145	4556.38
					18.16	-0.9506	0.8146		1.01502	1.00526	1.00767	0.402631	5.02535	4612.49
					18.18	-0.7798	0.7089		1.01565	1.00451	1.01155	0.373141	5.0645	4633.3
					18.2	-0.9496	1.0232		1.01702	1.00394	1.0081	0.422562	5.00234	4685.55
					18.22	-0.9572	1.025		1.01541	1.00419	1.00672	0.338156	5.04752	4739.92
					18.24	-0.8352	0.9878		1.01519	1.00633	1.00881	0.416298	5.04852	4745.93
					18.26	-0.794	0.9475		1.01729	1.00561	1.00962	0.411846	5.04203	4733.85
					18.28	-0.8343	0.7982		1.01425	1.00546	1.00875	0.30103	5.15554	4723.5
					18.3	-0.8215	0.7592		1.01505	1.00676	1.00756	0.334605	5.04974	4688.37
					18.32	-0.8698	0.645		1.01552	1.00589	1.00708	0.293205	5.10668	4637.76
					18.34	-1.2885	1.0106		1.01597	1.00055	1.00413	0.336733	5.13199	4591.36
					18.36	-0.9074	0.5177		1.01421	1.00643	1.00684	0.298533	5.13367	4569.84
					18.38	-1.0495	0.7917		1.01281	1.00569	1.00833	0.465752	5.17633	4561.84
					18.4	-0.9339	0.5801		1.01114	1.00467	1.00901	0.329615	5.02273	4534.78
					18.42	-1.0331	0.6431		1.01374	1.00444	1.0074	0.380738	5.04308	4504.92
					18.44	-1.1773	0.6081		1.01322	1.00537	1.00555	0.379087	5.33578	4497.85
					18.46	-1.1863	0.5232		1.01455	1.00498	1.00484	0.316977	5.43875	4499.73
					18.48	-1.0111	0.4795		1.01074	1.00604	1.00744	0.358295	5.08499	4469.3
					18.5	-1.0487	0.3365		1.01375	1.00486	1.00762	0.334148	5.23314	4410.73
					18.52	-1.2459	0.2823		1.01175	1.00389	1.00694	0.308592	5.56245	4372.53
					18.54	-1.3714	0.6251		1.01269	1.00458	1.00581	0.504135	5.42612	4376.4
					18.56	-1.2892	0.6244		1.01278	1.00317	1.00796	0.458638	5.43253	4413.86
					18.58	-1.2264	0.6173		1.00998	1.0042	1.00706	0.386483	5.34128	4467.83
					18.6	-1.1802	0.5851		1.00951	1.0071	1.00437	0.346505	5.33533	4522.45
					18.62	-1.2056	0.724		1.01122	1.00397	1.00664	0.340324	5.44273	4566.9
					18.64	-1.3991	0.9199		1.01092	1.002	1.00385	0.334744	5.37704	4565.69
					18.66	-1.4137	0.8979		1.01087	1.0041	1.0048	0.48251	5.40625	4498.16
					18.68	-1.2035	0.3873		1.00974	1.00286	1.00996	0.358068	5.50026	4388.75
					18.7	-1.3982	0.2961		1.00844	1.00132	1.00784	0.327652	5.52823	4280
					18.72	-1.2342	-0.2157		1.01194	1.00564	1.00469	0.221635	5.55066	4198.44
					18.74	-1.4571	-0.0789		1.01197	1.00438	1.00365	0.32694	5.59566	4123.9
					18.76	-1.4994	-0.1825		1.00877	1.00351	1.00606	0.338412	5.71538	4060.88
					18.78	-1.6015	-0.1747		1.00878	1.00253	1.00628	0.35894	5.85549	4029.91
					18.8	-1.6559	-0.0485		1.00919	1.00313	1.0038	0.407982	5.63474	4017.14
					18.82	-1.4572	-0.3268		1.00934	1.00434	1.00675	0.347918	5.76827	4017.9
					18.84	-1.5912	-0.0214		1.01122	1.00282	1.00528	0.434871	5.64668	4036.93
					18.86	-1.6945	0.0997		1.01018	1.0032	1.00428	0.488738	5.6939	4043.2
					18.88	-1.7002	-0.0322		1.00918	1	1.00587	0.366686	5.74282	4013.8
					18.9	-1.4957	-0.3419		1.00985	1.0068	1.00469	0.438384	5.6787	3961.82
					18.92	-1.7014	-0.2379		1.00906	1.00218	1.00612	0.441507	5.79951	3906.18
					18.94	-1.5821	-0.5154		1.00878	1.00203	1.00594	0.306183	5.68746	3864.89
					18.96	-1.4628	-0.6987		1.01067	1.00562	1.00612	0.353736	5.79583	3850.19
					18.98	-1.8629	-0.1849		1.0089	1	1.00533	0.456649	5.79617	3842.35
					19	-1.655	-0.6265		1.0068	1.0031	1.00584	0.326204	5.86337	3815.2
					19.02	-1.7297	-0.6145		1.00826	1.00193	1.00464	0.304298	5.87976	3796.84
					19.04	-1.906	-0.3549		1.00766	1.00145	1.00421	0.423728	5.97041	3807.29
					19.06	-1.5246	-0.647		1.00805	1.0037	1.00636	0.316603	5.71528	3838.32
					19.08	-1.7212	-0.3884		1.00833	1.00469	1.00372	0.43099	5.82663	3864.79
					19.1	-1.7899	-0.2259		1.00767	1.00343	1.00601	0.533849	5.88928	3859.97
					19.12	-1.8799	-0.0876		1.00672	1.00198	1.00645	0.590958	5.81846	3836.84
					19.14	-2.0096	-0.0659		1.00732	1.00008	1.00534	0.550629	5.92769	3820.9
					19.16	-1.7416	-0.3726		1.00816	1.00229	1.00738	0.493315	5.86739	3810.09
					19.18	-1.4576	-0.869		1.00654	1.00745	1.00613	0.345411	5.80914	3795.32
					19.2	-1.9461	-0.3322		1.00702	1.00033	1.00594	0.467868	6.0178	3775.09
					19.22	-1.7125	-0.5656		1.00732	1.00438	1.00683	0.496402	5.89514	3752.41
					19.24	-1.7238	-0.8129		1.00633	1.0029	1.00598	0.304166	6.05091	3740.57
					19.26	-1.9946	-0.2613		1.00739	1	1.00464	0.496493	5.85972	3747.8
					19.28	-1.8785	-0.5686		1.00743	1.00301	1.00394	0.393381	6.10186	3768.31
					19.3	-2.0571	-0.1253		1.00619	1.00121	1.00627	0.621028	6.09385	3777.1
					19.32	-1.9659	-0.3757		1.00646	1.00564	1.00291	0.563778	6.09935	3769.56
					19.34	-1.8215	-0.281		1.00714	1.00108	1.00639	0.513974	5.67447	3770.23
					19.36	-1.6541	-0.5936		1.00777	1.00514	1.00645	0.474538	5.85874	3773.77
					19.38	-1.8041	-0.326		1.00713	1.00547	1.00625	0.636498	5.88763	3773.11
					19.4	-1.7544	-0.368		1.00706	1.00502	1.00636	0.583577	5.83028	3783.97
					19.42	-1.8624	-0.5389		1.0071	1.00424	1.00379	0.405765	6.18258	3809.09
					19.44	-1.7621	-0.1971		1.00637	1.00343	1.00656	0.563283	5.72348	3840.06
					19.46	-1.9015	-0.1973		1.00796	1.00419	1.00209	0.507687	5.86397	3854.87
					19.48	-1.9448	-0.1067		1.00777	1.00037	1.00428	0.468721	5.88371	3864.3
					19.5	-1.4981	-0.5408		1.00869	1.00623	1.00667	0.404374	5.88219	3908.45
					19.52	-1.5869	-0.077		1.00819	1.00324	1.00672	0.458498	5.65972	4004.31
					19.54	-1.6759	0.2721		1.009	1.00215	1.00421	0.433732	5.64198	4143.22
					19.56	-1.265	0.1172		1.01041	1.00625	1.00759	0.365511	5.78685	4317.81
					19.58	-1.4541	0.9571		1.01075	1.00311	1.00526	0.4532	5.57011	4544.7
					19.6	-1.2606	1.3302		1.01281	1.00311	1.00654	0.412063	5.56324	4816.25
					19.62	-1.1739	1.6949		1.01523	1.00085	1.00648	0.32962	5.46912	5029.09
					19.64	-0.8802	1.6772		1.0134	1.00428	1.00781	0.333051	5.17359	5110.45
					19.66	-0.8385	1.673		1.01561	1.00419	1.00897	0.370666	5.20405	5106.65
					19.68	-1.0396	2.0258		1.01216	1.0018	1.00415	0.279555	4.9436	5188.96
					19.7	-0.7594	2.1569		1.01283	1.00646	1.00611	0.231985	5.39144	5503.61
					19.72	-0.4983	2.9329		1.01525	1.00426	1.00918	0.260224	5.0346	5875.13
					19.74	-0.2534	3.1038		1.01345	1.01008	1.00739	0.250511	4.92167	6097.37
					19.76	-0.3162	3.349		1.01524	1.00768	1.00814	0.309551	4.84694	6123.93
					19.78	-0.1459	3.2354		1.01685	1.00666	1.01136	0.39851	4.37202	5988.68
					19.8	0.0861	2.6866		1.02333	1.00992	1.01188	0.420266	4.29872	5814.94
					19.82	0.1413	2.3567		1.02311	1.01151	1.01245	0.441793	4.24913	5670.58
					19.84	0.0033	2.1886		1.02531	1.00883	1.01187	0.415098	4.30211	5533.36
					19.86	0.1022	1.607		1.01995	1.01382	1.01258	0.432988	4.3193	5331.8
					19.88	-0.1858	1.1525		1.021	1.01097	1.0094	0.303779	4.58063	5090.44
					19.9	-0.3217	0.9256		1.02104	1.00796	1.01185	0.389543	4.5259	4841.34
					19.92	-0.3364	0.4132		1.02246	1.00888	1.0119	0.391445	4.59247	4605.94
					19.94	-0.2425	0.1213		1.02251	1.01024	1.01145	0.401294	4.28036	4454.15
					19.96	-0.4733	0.0607		1.02135	1.00882	1.00984	0.411009	4.41175	4344.46
					19.98	-0.3123	-0.1157		1.02209	1.01078	1.00998	0.449421	4.06612	4258.66
					20	-0.1515	-0.155		1.03008	1.0098	1.01225	0.479057	4.07715	4270.88
					20.02	-0.143	-0.0423		1.02861	1.00865	1.01411	0.439064	4.26349	4367.73
					20.04	-0.1664	-0.0306		1.02554	1.00906	1.01264	0.327663	4.38952	4451.16
					20.06	-0.0968	0.0237		1.02555	1.00742	1.01231	0.250715	4.1196	4480.35
					20.08	-0.137	-0.1258		1.03014	1.0067	1.01073	0.153448	4.40852	4486.76
					20.1	-0.0509	-0.055		1.02562	1.00996	1.0105	0.240571	4.10698	4490.7
					20.12	-0.2011	0.0581		1.01834	1.00636	1.01161	0.13466	4.17893	4520.41
					20.14	-0.0678	0.1069		1.02251	1.00747	1.01108	0.122937	4.13918	4604.11
					20.16	-0.2091	0.3861		1.02258	1.00528	1.00971	0.126788	4.12052	4661.84
					20.18	-0.1864	0.3568		1.02086	1.00847	1.01122	0.273937	4.20876	4625.95
					20.2	-0.1967	0.1686		1.02429	1.01015	1.00925	0.278754	4.30196	4563.28
					20.22	-0.1526	0.1031		1.02794	1.00818	1.01	0.222613	4.32279	4558.4
					20.24	-0.2713	0.1883		1.02347	1.00511	1.01075	0.137404	4.39719	4581.31
					20.26	-0.4964	0.4546		1.01894	1.00653	1.00942	0.289704	4.48712	4581.29
					20.28	-0.3995	0.2691		1.01843	1.00781	1.00965	0.234692	4.50548	4571.56
					20.3	-0.5794	0.4265		1.01963	1.0068	1.00895	0.31226	4.68137	4561.89
					20.32	-0.6199	0.1332		1.01952	1.00656	1.00782	0.192771	4.87326	4498.19
					20.34	-0.6573	-0.0069		1.02146	1.00528	1.00878	0.237433	4.82986	4370.5
					20.36	-0.9581	0.0245		1.02134	1.00245	1.00598	0.221986	4.94755	4277.34
					20.38	-0.6657	-0.3789		1.02068	1.00671	1.00758	0.210195	4.79537	4210.88
					20.4	-0.5232	-0.8045		1.02141	1.00659	1.01034	0.133908	4.88049	4105.52
					20.42	-0.9393	-0.5767		1.0224	1.00392	1.00567	0.23149	4.85086	3985.17
					20.44	-0.6224	-1.2654		1.02482	1.00874	1.00695	0.114573	5.08099	3914.84
					20.46	-0.5643	-1.1216		1.02308	1.00648	1.00991	0.166078	4.7729	3899.74
					20.48	-0.3766	-1.3205		1.02375	1.00782	1.01119	0.122282	4.69657	3893.98
					20.5	-0.4386	-1.2437		1.02324	1.00919	1.00974	0.183082	4.68589	3891.05
					20.52	-0.5157	-1.248		1.02231	1.00632	1.01038	0.0981317	4.80193	3894.36
					20.54	-0.4903	-1.0208		1.02398	1.00642	1.01043	0.221351	4.5044	3899.85
					20.56	-0.4742	-1.1413		1.02277	1.00537	1.0111	0.114648	4.63491	3913.53
					20.58	-0.4883	-1.13		1.02241	1.00778	1.01035	0.17191	4.75257	3930.23
					20.6	-0.8402	-0.6777		1.02008	1.00325	1.01011	0.27566	4.80883	3930.12
					20.62	-0.6805	-0.9437		1.0226	1.00812	1.00907	0.286824	4.92358	3924.64
					20.64	-0.6886	-0.7718		1.02252	1.00619	1.00946	0.317074	4.65131	3922.42
					20.66	-0.6927	-1.0274		1.02103	1.00789	1.00965	0.24184	5.05302	3922.15
					20.68	-0.6885	-0.9659		1.02164	1.0064	1.01009	0.229496	4.96371	3928.75
					20.7	-0.8001	-0.9153		1.02089	1.00464	1.00918	0.180964	5.03374	3932.53
					20.72	-1.0595	-0.787		1.02895	1.00136	1.00664	0.183233	5.42536	3933.2
					20.74	-1.0974	-0.8536		1.02296	1.00477	1.00291	0.133864	5.31741	3934.99
					20.76	-1.1792	-0.7766		1.01496	1.00443	1.00642	0.197087	5.46247	3927.76
					20.78	-1.4698	-0.4821		1.01905	1.00151	1.00326	0.266829	5.52603	3911.63
					20.8	-0.9797	-1.0189		1.01802	1.00583	1.00794	0.183811	5.40639	3892.68
					20.82	-1.3345	-0.5608		1.01377	1.00228	1.0076	0.322263	5.39407	3875.14
					20.84	-1.0354	-0.7376		1.01776	1.00353	1.00926	0.306019	5.09646	3866.84
					20.86	-1.2583	-0.7524		1.01957	1.00333	1.00508	0.252564	5.39759	3859.85
					20.88	-1.1179	-0.953		1.0205	1.00441	1.00488	0.168712	5.34337	3859.52
					20.9	-0.9751	-1.2136		1.01827	1.00791	1.00685	0.170237	5.54319	3852.94
					20.92	-1.3027	-0.7631		1.01666	1.00395	1.00612	0.307812	5.45737	3825.31
					20.94	-1.3897	-0.8679		1.01585	1.00278	1.00473	0.216229	5.54629	3794.87
					20.96	-1.5472	-0.7407		1.01166	1.00196	1.00506	0.281312	5.57117	3760.9
					20.98	-1.5717	-0.7951		1.01157	1.00262	1.00439	0.291558	5.58803	3730.52
					21	-1.5173	-0.8657		1.01013	1.00458	1.00481	0.325953	5.57657	3716.37
					21.02	-1.3886	-0.8678		1.01257	1.0038	1.00615	0.331529	5.35701	3712.01
					21.04	-1.3282	-0.8613		1.01172	1.00545	1.00731	0.381266	5.40959	3736.49
					21.06	-1.464	-0.5307		1.0142	1.00361	1.00559	0.415479	5.42871	3815.57
					21.08	-1.38	-0.6492		1.01371	1.00286	1.00784	0.291405	5.74937	3898.04
					21.1	-1.7353	-0.1079		1.01133	1	1.00425	0.379817	5.63769	3940.73
					21.12	-1.5542	-0.2912		1.00973	1.00549	1.00287	0.366658	5.61732	3980.54
					21.14	-1.5392	-0.0966		1.01182	1.00525	1.00477	0.471137	5.67798	4031.63
					21.16	-1.5481	-0.2509		1.00902	1.00459	1.00383	0.273416	5.90547	4090.07
					21.18	-1.6254	0.0648		1.00808	1.00145	1.00523	0.313285	5.80175	4142.62
					21.2	-1.6316	0.1571		1.00949	1.002	1.00548	0.409073	5.74325	4130.54
					21.22	-1.601	-0.1782		1.00722	1.00074	1.00612	0.271313	5.74136	4036.43
					21.24	-1.8365	-0.163		1.0076	1.00113	1.0037	0.35798	5.91186	3948.06
					21.26	-1.6376	-0.2958		1.00793	1.00272	1.00499	0.393988	5.57215	3894.39
					21.28	-1.6745	-0.5582		1.0077	1.00232	1.00513	0.309508	5.81935	3835.15
					21.3	-1.6063	-0.6418		1.00856	1.00298	1.00365	0.280827	5.57467	3801.02
					21.32	-1.7443	-0.4657		1.00822	1.00035	1.00344	0.283133	5.59844	3811.79
					21.34	-1.7293	-0.3611		1.00829	1.00109	1.00418	0.348873	5.6158	3843.85
					21.36	-1.4889	-0.7737		1.00799	1.00564	1.00641	0.289131	5.9734	3868.39
					21.38	-1.3102	-0.8656		1.00825	1.00345	1.00731	0.159331	5.58731	3866.97
					21.4	-1.7498	-0.3207		1.00643	1.0029	1.00329	0.380319	5.64379	3864.48
					21.42	-1.5741	-0.5522		1.00761	1	1.00712	0.21388	5.75147	3886.69
					21.44	-1.6353	-0.435		1.00661	1.00292	1.00464	0.30453	5.71799	3901.76
					21.46	-1.7399	-0.1875		1.00716	1.00105	1.00632	0.444891	5.66931	3880.72
					21.48	-1.5024	-0.5145		1.00838	1.00528	1.00686	0.436368	5.65004	3853.15
					21.5	-1.3548	-0.6887		1.01055	1.00553	1.00703	0.357273	5.55702	3850.02
					21.52	-1.5571	-0.4994		1.01106	1.00364	1.00567	0.37287	5.73753	3872.44
					21.54	-1.5786	-0.3462		1.00949	1.00196	1.00638	0.348123	5.70482	3928.46
					21.56	-1.5818	-0.1637		1.00961	1.00145	1.00633	0.353679	5.68482	4004.54
					21.58	-1.6586	-0.0679		1.00842	1.00306	1.00546	0.379928	5.95296	4073.32
					21.6	-1.5979	0.208		1.01319	1.00209	1.00578	0.467039	5.72677	4134.67
					21.62	-1.3659	-0.0607		1.01422	1.00331	1.00623	0.333905	5.64943	4157.35
					21.64	-1.3038	-0.0278		1.01041	1.00932	1.00568	0.539728	5.44806	4118.08
					21.66	-1.7159	0.1304		1.01064	1.00076	1.00543	0.443122	5.73741	4054.64
					21.68	-1.3512	-0.3134		1.00829	1.00549	1.00639	0.354029	5.47685	4022.86
					21.7	-1.2765	-0.3448		1.01118	1.00454	1.00786	0.329759	5.54805	4047.82
					21.72	-1.7593	0.1569		1.01168	1.00339	1.00114	0.476145	5.57773	4039.48
					21.74	-1.5661	-0.1078		1.00771	1.00533	1.00661	0.572527	5.48903	3930.21
					21.76	-1.7867	-0.2277		1.0068	1.00653	1.00448	0.664534	5.64505	3784.45
					21.78	-1.662	-0.5795		1.00997	1.00337	1.00594	0.503392	5.52979	3688.07
					21.8	-1.5733	-0.8395		1.01025	1.00548	1.00624	0.477634	5.63692	3647.34
					21.82	-1.8057	-0.579		1.00875	1	1.00729	0.494628	5.61643	3618.3
					21.84	-1.757	-0.7464		1.00816	1.0054	1.00657	0.594593	5.79716	3590.61
					21.86	-1.7124	-0.9219		1.00675	1.00498	1.00697	0.505817	5.79849	3563.42
					21.88	-1.7965	-0.7519		1.00658	1.00431	1.00558	0.56514	5.59122	3543.59
					21.9	-1.753	-0.9679		1.00735	1.00594	1.00478	0.504187	5.75635	3532.27
					21.92	-1.8375	-0.8377		1.00861	1.00498	1.00478	0.570526	5.76831	3521.86
					21.94	-1.6981	-0.9324		1.00867	1.00317	1.0067	0.482772	5.58536	3520.22
					21.96	-1.9134	-0.8783		1.00797	1.00023	1.00555	0.40187	5.87722	3530.45
					21.98	-1.7357	-0.9853		1.00792	1.00429	1.00551	0.44991	5.75376	3539.86
					22	-1.822	-0.7765		1.00739	1.00124	1.00594	0.475595	5.56127	3531.24
					22.02	-1.8251	-0.9957		1.00726	1.00412	1.00469	0.441922	5.87146	3525.54
					22.04	-1.8591	-0.7558		1.00728	1.00094	1.00573	0.449215	5.69396	3561.35
					22.06	-1.717	-0.9323		1.00693	1.00229	1.00574	0.338194	5.74774	3608.95
					22.08	-1.8292	-0.6938		1.00787	1.00324	1.00411	0.462752	5.73243	3627.96
					22.1	-1.5745	-0.9421		1.00838	1.00457	1.00565	0.381987	5.57407	3627.61
					22.12	-1.5785	-1.0311		1.00805	1.00406	1.00593	0.329994	5.67204	3621.09
					22.14	-1.7661	-0.7784		1.00916	1.0013	1.00515	0.393531	5.64597	3609.59
					22.16	-1.6188	-1.1305		1.01077	1.00314	1.00432	0.261433	5.73725	3596.71
					22.18	-1.7456	-1.0394		1.01232	1.00139	1.00551	0.327024	5.95249	3577.18
					22.2	-1.6237	-1.1783		1.0116	1.00278	1.00765	0.356253	5.93327	3547.77
					22.22	-1.6503	-1.1842		1.01053	1.00283	1.00515	0.306946	5.72898	3529.59
					22.24	-1.7196	-0.9432		1.00954	1.00253	1.00534	0.420608	5.58752	3534.82
					22.26	-1.6477	-0.9655		1.01093	1.00253	1.00471	0.385492	5.43853	3543.71
					22.28	-1.6294	-1.1105		1.01132	1.00376	1.00572	0.37224	5.75953	3553.2
					22.3	-1.7197	-0.9391		1.0093	1.00243	1.00487	0.38129	5.61961	3562.29
					22.32	-1.5453	-1.0704		1.00928	1.00319	1.00728	0.354797	5.60206	3578.26
					22.34	-1.6523	-1.0116		1.01136	1.00175	1.00458	0.27703	5.68337	3609.99
					22.36	-1.7235	-0.7826		1.0105	1.00083	1.0062	0.398657	5.65424	3615.59
					22.38	-1.5382	-1.3058		1.01015	1.00417	1.00449	0.202356	5.7678	3587.56
					22.4	-1.5894	-1.0099		1.01098	1.0018	1.00818	0.408519	5.59442	3546.33
					22.42	-1.7095	-1.0819		1.00891	1.00271	1.00537	0.379694	5.63623	3502.42
					22.44	-1.7545	-0.9835		1.00707	1.00373	1.0055	0.492865	5.51963	3465.54
					22.46	-1.7532	-1.1992		1.00781	1.00275	1.00539	0.371264	5.70737	3446.34
					22.48	-1.5494	-1.3527		1.00804	1.00558	1.00668	0.39572	5.58679	3441.04
					22.5	-1.7602	-1.1616		1.01083	1.00478	1.00388	0.454486	5.72349	3443.96
					22.52	-1.5993	-1.1538		1.01059	1.00521	1.00666	0.494137	5.57225	3461.53
					22.54	-1.5956	-1.2193		1.00963	1.00468	1.00545	0.37927	5.59058	3490.13
					22.56	-1.3317	-1.3984		1.01009	1.00576	1.00815	0.314264	5.52114	3529.89
					22.58	-1.4611	-1.1549		1.01498	1.00369	1.0063	0.342423	5.57892	3576.05
					22.6	-1.7504	-0.8185		1.0131	1.00091	1.00457	0.364837	5.74049	3623.06
					22.62	-1.7146	-0.7535		1.01215	1.0024	1.00422	0.398649	5.67312	3654.79
					22.64	-1.5076	-1.0189		1.00948	1.00506	1.00664	0.356929	5.71522	3655.71
					22.66	-1.5447	-0.9232		1.00882	1.00486	1.00639	0.407382	5.59118	3639.48
					22.68	-1.6625	-0.8231		1.00953	1.00257	1.00569	0.405765	5.56605	3618.31
					22.7	-1.8869	-0.8205		1.00837	1.00305	1.00344	0.419623	5.90598	3595.96
					22.72	-1.6186	-1.1405		1.00803	1.0036	1.00505	0.280267	5.70683	3581.14
					22.74	-1.842	-0.8136		1.00902	1.00318	1.00397	0.457291	5.77505	3574.39
					22.76	-1.769	-0.9704		1.00803	1.00176	1.00628	0.358468	5.89367	3579.27
					22.78	-1.545	-1.2239		1.00891	1.00412	1.00633	0.282754	5.76714	3580.34
					22.8	-1.7159	-1.0406		1.00861	1.00185	1.00509	0.310238	5.70915	3560.45
					22.82	-1.7291	-1.0452		1.00682	1.0036	1.00467	0.374856	5.65071	3528.55
					22.84	-1.7399	-1.1848		1.00779	1.00171	1.00587	0.305001	5.80404	3498.02
					22.86	-1.6428	-1.1868		1.0082	1.00474	1.00552	0.393463	5.64972	3492.1
					22.88	-1.739	-1.3059		1.00784	1.0023	1.00589	0.258411	6.01776	3506.47
					22.9	-2.0433	-0.8962		1.00771	1.00017	1.00305	0.358355	6.01627	3522.94
					22.92	-1.7254	-1.2034		1.00778	1.00371	1.00632	0.341112	6.03376	3535.17
					22.94	-1.9256	-0.8551		1.00582	1.0021	1.0053	0.45045	5.91022	3537.72
					22.96	-1.8654	-0.9303		1.00666	1.00445	1.00545	0.503633	5.96492	3529.05
					22.98	-1.917	-0.9951		1.00681	1.00276	1.00331	0.391346	5.87053	3505.92
					23	-1.9127	-1.1674		1.00731	1.00337	1.0035	0.353085	6.07727	3484.85
					23.02	-1.9519	-1.1171		1.00574	1.00127	1.00463	0.338757	6.0197	3469.58
					23.04	-1.7725	-1.176		1.00795	1.00384	1.00641	0.443353	5.88992	3454.39
					23.06	-1.8424	-1.1436		1.00747	1.00336	1.00536	0.419278	5.93743	3461.47
					23.08	-1.948	-1.0584		1.00726	1.00354	1.00294	0.401351	6.00784	3490.47
					23.1	-1.8918	-0.8516		1.00749	1.0007	1.00582	0.435983	5.79477	3524.17
					23.12	-1.5889	-1.2265		1.00709	1.00718	1.00853	0.456271	6.0825	3555.96
					23.14	-1.6617	-1.1404		1.00735	1.00421	1.00507	0.29846	5.85348	3587.45
					23.16	-1.7713	-0.9355		1.00688	1.00194	1.00619	0.335985	5.94628	3618.35
					23.18	-1.8162	-0.6859		1.00821	1.00063	1.00684	0.430516	5.83168	3639.9
					23.2	-1.788	-0.8887		1.00975	1.00163	1.00511	0.317333	6.02076	3655.24
					23.22	-1.7905	-0.7532		1.01129	1	1.00417	0.308102	5.77564	3667.05
					23.24	-1.8761	-0.6224		1.00738	1.00107	1.00458	0.400129	5.81972	3670.07
					23.26	-1.9876	-0.5839		1.00867	1.00081	1.0037	0.432033	5.97914	3656.63
					23.28	-2.0457	-0.5583		1.00836	1.00128	1.00236	0.45913	5.92865	3631.46
					23.3	-1.9515	-0.6718		1.00582	1.00081	1.00327	0.381686	5.76347	3617.3
					23.32	-1.9442	-0.7368		1.00836	1.00232	1.00525	0.464532	6.1482	3623.93
					23.34	-1.889	-0.5417		1.00682	1.00257	1.00518	0.537369	5.73747	3633.91
					23.36	-2.1701	-0.3547		1.00588	1	1.004	0.552608	6.01291	3635.65
					23.38	-2.0017	-0.4991		1.00663	1.00101	1.00739	0.575667	6.08438	3633.81
					23.4	-2.2009	-0.3252		1.00548	1.00042	1.00457	0.604163	6.0882	3628.39
					23.42	-2.1647	-0.303		1.00534	1	1.00468	0.594889	5.94913	3629.09
					23.44	-1.9862	-0.5561		1.00745	1.00238	1.00534	0.541051	6.07188	3644.24
					23.46	-1.6724	-0.8792		1.01155	1.00602	1.00428	0.430821	5.95661	3678.6
					23.48	-1.8395	-0.5177		1.00871	1.00258	1.00315	0.422432	5.76424	3730.71
					23.5	-1.7758	-0.8484		1.00686	1.00471	1.00326	0.266322	6.22835	3776.29
					23.52	-2.071	-0.1938		1.00776	1	1.00457	0.50845	6.10999	3789.28
					23.54	-1.9377	-0.3675		1.00691	1.00255	1.00368	0.479886	5.93219	3765.91
					23.56	-2.1331	-0.1868		1.00643	1	1.00326	0.529141	5.95432	3734.13
					23.58	-1.9107	-0.3421		1.00593	1.00115	1.00617	0.532011	5.78575	3718.37
					23.6	-1.8662	-0.5324		1.00826	1.00158	1.00479	0.424494	5.91325	3725.85
					23.62	-1.8211	-0.4133		1.00738	1.00306	1.0064	0.538652	5.87994	3748.77
					23.64	-1.8767	-0.4086		1.00815	1.00517	1.0044	0.569721	6.03067	3764.51
					23.66	-1.7971	-0.3603		1.00818	1.00109	1.0054	0.450171	5.67952	3775.85
					23.68	-1.8728	-0.4705		1.00773	1.00403	1.00319	0.449301	5.99721	3782.56
					23.7	-2.0331	-0.2917		1.00727	1.00186	1.00279	0.481255	6.03137	3777.88
					23.72	-1.774	-0.4508		1.00844	1.00216	1.00525	0.434425	5.79145	3778.96
					23.74	-1.7759	-0.6391		1.00982	1.00501	1.00203	0.359493	6.01289	3796.87
					23.76	-1.6941	-0.462		1.01172	1.00318	1.003	0.387618	5.67566	3820.25
					23.78	-1.5068	-0.5755		1.00983	1.00536	1.00527	0.404718	5.58239	3829.21
					23.8	-1.8109	-0.1877		1.00832	1.0017	1.00385	0.475504	5.56806	3830.79
					23.82	-1.7694	-0.2303		1.00759	1.00053	1.0084	0.508214	5.80567	3831.33
					23.84	-1.4595	-0.4811		1.01036	1.00271	1.00807	0.410749	5.48726	3842.07
					23.86	-1.5589	-0.1851		1.00935	1	1.00638	0.395386	5.20157	3882.83
					23.88	-1.4072	-0.1263		1.01164	1.00303	1.00615	0.473637	5.05844	3933.41
					23.9	-1.4701	0.083		1.01286	1	1.00739	0.502184	5.01616	3956.93
					23.92	-1.1785	-0.007		1.01229	1.00435	1.00994	0.604617	4.77931	3968.68
					23.94	-1.2076	0.0641		1.01183	1.00269	1.00842	0.551124	4.53493	3963.26
					23.96	-1.2378	-0.1834		1.01174	1.00618	1.00671	0.546163	4.85168	3926.74
					23.98	-1.0571	-0.3528		1.00963	1.01129	1.00734	0.638298	4.70842	3890.83
					24	-1.4734	0.1075		1.00872	1.00518	1.00794	0.743869	4.92466	3879.7
					24.02	-1.2979	0.0762		1.00936	1.00727	1.00829	0.717235	4.87358	3955.48
					24.04	-1.4589	0.6068		1.00862	1.00285	1.00842	0.708478	4.89395	4116.79
					24.06	-1.3209	0.6127		1.01064	1.00359	1.00794	0.542765	5.18097	4314.15
					24.08	-1.1843	1.1797		1.00937	1.00638	1.00626	0.527678	5.15308	4675.22
					24.1	-1.0809	1.9275		1.01165	1.00416	1.00759	0.4555	5.35983	5125.85
					24.12	-1.1508	2.6507		1.01041	1.00403	1.00493	0.531397	5.10707	5371.7
					24.14	-1.1442	2.9737		1.00908	1.00149	1.00735	0.551079	5.04706	5481.9
					24.16	-0.8802	2.9079		1.00967	1.00468	1.00731	0.448449	5.07235	5638.12
					24.18	-0.766	3.4353		1.01233	1.00415	1.00636	0.424218	4.91319	5917.78
					24.2	-0.5341	4.0106		1.01662	1.00701	1.00638	0.439629	5.07547	6332.54
					24.22	-0.7932	5.0899		1.01477	1.00247	1.00553	0.507504	5.14628	6693.99
					24.24	-0.7719	5.4432		1.01156	1.00261	1.00621	0.519103	5.14036	6868.14
					24.26	-0.6689	5.3625		1.0109	1.00451	1.00529	0.44305	5.16373	6931.38
					24.28	-0.7748	5.708		1.01157	1.00339	1.00604	0.59675	5.0967	6956.38
					24.3	-0.6947	5.408		1.00909	1.00349	1.00787	0.478378	5.29314	6934.36
					24.32	-0.6996	5.2707		1.01081	1.00322	1.00798	0.49406	5.26605	6849.57
					24.34	-0.8614	5.0203		1.01264	1.0034	1.00389	0.436014	5.3582	6720.59
					24.36	-0.799	4.7579		1.01174	1.00276	1.00594	0.44167	5.19432	6575.56
					24.38	-0.791	4.5488		1.01038	1.00351	1.00752	0.521976	5.10592	6425.57
					24.4	-0.8493	4.028		1.00944	1.00206	1.00589	0.313432	5.23576	6268.42
					24.42	-0.7343	3.565		1.01608	1.00513	1.00669	0.437321	5.25451	6053.6
					24.44	-0.9942	3.3176		1.01767	1.00265	1.00368	0.458114	5.10941	5779.15
					24.46	-0.7345	2.4482		1.0107	1.00753	1.00799	0.447508	5.04946	5492.86
					24.48	-1.1128	2.2257		1.00977	1.00656	1.00485	0.511121	5.24949	5240.14
					24.5	-1.0959	1.7947		1.01092	1.00222	1.00903	0.449065	5.24139	5016.87
					24.52	-1.143	1.4155		1.01154	1.00304	1.00681	0.44375	5.05908	4797.24
					24.54	-1.2861	1.119		1.00958	1.00503	1.00617	0.49297	5.35422	4646.82
					24.56	-1.3719	1.133		1.01403	1.00107	1.00715	0.51121	5.32404	4564.24
					24.58	-1.1045	0.5756		1.01445	1.00574	1.00569	0.403152	5.15144	4468.05
					24.6	-1.2671	0.5314		1.01437	1.0025	1.00702	0.412357	5.3029	4372.48
					24.62	-1.2926	0.353		1.01479	1.00415	1.00536	0.398583	5.39042	4317.46
					24.64	-1.0367	0.0857		1.01938	1.00607	1.00735	0.387216	5.38313	4303.01
					24.66	-1.004	0.2441		1.01476	1.00557	1.00959	0.42364	5.23459	4340.51
					24.68	-1.3342	0.7527		1.01408	1.00426	1.00563	0.489723	5.4048	4452.85
					24.7	-1.2739	1.0207		1.01652	1.00203	1.00663	0.469865	5.31525	4575.82
					24.72	-1.4031	1.5256		1.01436	1.00053	1.00762	0.644349	5.13528	4636.08
					24.74	-1.4918	1.4448		1.01064	1.0005	1.00663	0.527594	5.42188	4675.46
					24.76	-1.4303	1.4164		1.01062	1.00309	1.00648	0.568102	5.47787	4699.94
					24.78	-1.4575	1.5316		1.00804	1.00273	1.00757	0.63732	5.34531	4682.51
					24.8	-1.1825	0.8713		1.00883	1.00559	1.0062	0.361996	5.42086	4649.92
					24.82	-1.2713	1.1047		1.00919	1.00375	1.00604	0.414629	5.31224	4665.85
					24.84	-1.2124	1.2183		1.01059	1.00412	1.00652	0.429102	5.33722	4742.69
					24.86	-1.0934	1.232		1.00898	1.0043	1.009	0.395433	5.41458	4823.17
					24.88	-1.1358	1.2125		1.0126	1.00508	1.00377	0.298695	5.36442	4853.88
					24.9	-1.1822	1.3063		1.01113	1.00282	1.00517	0.307869	5.28887	4839.76
					24.92	-1.0623	0.9762		1.01008	1.00618	1.00703	0.358099	5.38827	4746.6
					24.94	-1.4122	1.0209		1.0094	1.00104	1.0053	0.409722	5.18882	4527.18
					24.96	-1.3403	0.3848		1.01252	1.00055	1.00621	0.322733	5.22555	4288.55
					24.98	-1.4646	0.3003		1.01272	1.00348	1.00416	0.501847	5.14609	4127.5
					25	-1.698	0.3275		1.01284	1	1.00306	0.475231	5.25739	4052.88
					25.02	-1.5256	0.1772		1.01709	1	1.00463	0.45213	5.20527	4043.67
					25.04	-1.4612	0.4484		1.01813	1.00255	1.00594	0.684845	5.00047	4067.77
					25.06	-1.5111	0.6381		1.01334	1.00193	1.00722	0.710335	4.98986	4119.46
					25.08	-1.7397	1.072		1.00992	1.00071	1.0041	0.72223	4.97849	4230.36
					25.1	-1.4088	1.377		1.01593	1.00278	1.005	0.736397	4.80708	4483.53
					25.12	-0.8209	1.7814		1.01933	1.00619	1.0085	0.620165	4.79338	4986.2
					25.14	-0.8302	3.0315		1.01783	1.0046	1.00718	0.559488	5.00255	5644.86
					25.16	-0.7361	4.0502		1.01578	1.00357	1.00664	0.54513	4.80228	6139.55
					25.18	-0.6049	4.2275		1.01438	1.00545	1.00765	0.530019	4.90279	6317.94
					25.2	-0.7464	4.2582		1.01042	1.0037	1.00731	0.570287	4.66336	6201.48
					25.22	-0.8952	3.481		1.01337	1.00466	1.00486	0.570336	4.74927	5795.13
					25.24	-1.0308	2.6355		1.01616	1.00317	1.00485	0.572996	4.72772	5312.09
					25.26	-1.0409	1.878		1.02132	1.00389	1.00347	0.510002	4.84424	5000.33
					25.28	-0.7394	1.2791		1.01666	1.0069	1.00888	0.482923	4.81673	4854.25
					25.3	-0.6637	1.1042		1.01783	1.00737	1.00697	0.354189	4.77262	4863.47
					25.32	-0.8883	1.5804		1.01414	1.00421	1.00543	0.390909	4.59364	4932.63
					25.34	-0.9384	1.6172		1.00971	1.00384	1.00817	0.450661	4.70076	4912.82
					25.36	-0.7115	1.5143		1.01979	1.00544	1.00936	0.553597	4.58762	4886.72
					25.38	-0.8045	1.5936		1.02621	1.00343	1.00832	0.577776	4.6991	4876.96
					25.4	-0.911	1.7469		1.02051	1.0032	1.00834	0.62174	4.60432	4871.79
					25.42	-1.0769	1.9601		1.01369	1	1.00519	0.440376	4.42882	4950.72
					25.44	-0.8504	1.7593		1.0209	1.00306	1.00589	0.439229	4.64339	5003.56
					25.46	-0.8536	1.7722		1.02057	1.00341	1.0055	0.449969	4.59858	4999.57
					25.48	-0.9019	1.8462		1.01676	1.00423	1.00542	0.457553	4.67094	5035.48
					25.5	-0.6301	1.5703		1.01677	1.00652	1.00799	0.391708	4.6955	5060.38
					25.52	-0.8825	2.1308		1.0163	1.00293	1.00722	0.538199	4.49594	5093.61
					25.54	-1.0204	2.402		1.01807	1.00151	1.00534	0.524778	4.66986	5199.14
					25.56	-0.9741	2.5178		1.01791	1.00479	1.00431	0.558436	4.82509	5317.05
					25.58	-0.9603	2.6097		1.01676	1.00155	1.00481	0.44759	4.67492	5364.92
					25.6	-0.982	2.61		1.01646	1.00099	1.00603	0.494984	4.66938	5324.04
					25.62	-0.8652	2.2032		1.01451	1.00278	1.00605	0.387216	4.67994	5245.73
					25.64	-0.6141	1.7225		1.01929	1.00738	1.00487	0.341757	4.65973	5172.73
					25.66	-0.6247	1.8303		1.02564	1.00048	1.00689	0.293905	4.43274	5132.21
					25.68	-0.5366	1.5808		1.0261	1.00252	1.00762	0.30103	4.49982	5071.04
					25.7	-0.6258	1.3186		1.02159	1.00181	1.0057	0.160214	4.48146	4976.41
					25.72	-0.5655	1.3486		1.02313	1.00245	1.0079	0.305108	4.34754	4918.43
					25.74	-0.3206	0.9819		1.02608	1.00696	1.00625	0.237412	4.27624	4901.4
					25.76	-0.3781	0.999		1.02095	1.00683	1.00851	0.282547	4.37244	4878.2
					25.78	-0.4996	0.9902		1.02025	1.00452	1.00727	0.222328	4.34623	4833.7
					25.8	-0.6322	0.9821		1.01223	1.00863	1.00613	0.299021	4.56462	4823.75
					25.82	-0.7919	1.319		1.01144	1.00386	1.00891	0.347468	4.6721	4869.37
					25.84	-0.5993	1.26		1.0152	1.00754	1.00763	0.349622	4.62993	4942.43
					25.86	-0.7808	1.9093		1.01904	1.00041	1.00732	0.353827	4.45543	5085.59
					25.88	-0.2719	1.6964		1.01537	1.01085	1.00957	0.378484	4.52508	5274.72
					25.9	-0.725	2.5422		1.01247	1.00589	1.00573	0.504981	4.3068	5370.26
					25.92	-0.5973	2.4019		1.01946	1.00568	1.00577	0.456859	4.36346	5380.39
					25.94	-0.7135	2.5193		1.01873	1.00394	1.00577	0.49485	4.32802	5350.92
					25.96	-0.826	2.3451		1.01772	1.00298	1.00738	0.52261	4.57335	5240.41
					25.98	-0.6838	1.5969		1.01667	1.00573	1.00725	0.365422	4.71508	5063.31
					26	-0.7569	1.2366		1.0158	1.0059	1.0068	0.34812	4.76616	4880.99
					26.02	-0.9523	1.2123		1.01636	1.00147	1.00561	0.312311	4.61286	4744.84
					26.04	-0.9741	0.934		1.01263	1.00422	1.00425	0.303694	4.62422	4638.49
					26.06	-0.9896	0.5676		1.01129	1.00392	1.008	0.334102	4.90032	4478.18
					26.08	-1.0704	0.0716		1.01253	1.00301	1.0072	0.258717	5.00221	4254.74
					26.1	-1.1245	-0.2424		1.01207	1.00588	1.00522	0.364662	4.81043	4026.03
					26.12	-1.3231	-0.5292		1.01162	1	1.00703	0.243963	5.03908	3851.93
					26.14	-1.2962	-0.7403		1.01028	1.00396	1.00678	0.33399	5.09947	3764.06
					26.16	-1.5309	-0.5856		1.01164	1.00227	1.0037	0.360391	5.13388	3731.16
					26.18	-1.4037	-0.6926		1.01579	1.00038	1.00422	0.274795	4.96726	3720.93
					26.2	-1.0695	-0.8709		1.01346	1.00229	1.00766	0.230925	4.69632	3749.58
					26.22	-1.2568	-0.7767		1.01295	1.00373	1.00502	0.227017	5.15191	3825.01
					26.24	-1.6101	0.0759		1.01044	1.0002	1.00574	0.495967	5.12443	3928.21
					26.26	-1.4	-0.0074		1.00968	1.0005	1.00726	0.343561	5.18289	4055.91
					26.28	-1.1775	-0.1448		1.01188	1	1.00662	0.0940371	5.19671	4198.64
					26.3	-0.9187	-0.0133		1.01196	1.00597	1.00667	0.205821	5.03131	4333.4
					26.32	-1.1837	0.5541		1.0104	1.00174	1.00722	0.305439	5.08872	4425.78
					26.34	-1.3851	0.8835		1.00833	1	1.00583	0.3457	5.1139	4479.48
					26.36	-1.261	0.7375		1.01309	1.00233	1.00612	0.351084	5.33627	4512.47
					26.38	-1.0146	0.3621		1.01492	1.0058	1.00696	0.252222	5.5365	4540.98
					26.4	-1.088	0.6614		1.01172	1.00252	1.00677	0.21411	5.2721	4600.97
					26.42	-1.2385	0.9953		1.01074	1.00317	1.00647	0.340831	5.47562	4684.29
					26.44	-1.1522	1.0413		1.00974	1.00516	1.00568	0.335703	5.37867	4746.39
					26.46	-1.3174	1.3753		1.00997	1.0009	1.00591	0.320399	5.45105	4824.14
					26.48	-1.1859	1.4432		1.01104	1.00274	1.00489	0.273812	5.4155	4944.14
					26.5	-1.2056	1.6672		1.00807	1.00308	1.00665	0.376777	5.3928	4990.2
					26.52	-1.1457	1.4102		1.01065	1.00029	1.00688	0.234503	5.2933	4914.47
					26.54	-1.164	1.1702		1.01006	1.00475	1.00595	0.360733	5.37867	4787.22
					26.56	-1.4989	1.4507		1.0115	1	1.00428	0.462173	5.25384	4678.64
					26.58	-1.5114	1.4536		1.00811	1.00338	1.00666	0.66403	5.36256	4621.51
					26.6	-1.4254	1.282		1.00561	1.00187	1.00645	0.507084	5.11878	4594.56
					26.62	-1.2792	0.9095		1.00653	1.00547	1.00614	0.465466	5.23309	4545.91
					26.64	-1.3134	0.6007		1.01015	1.00356	1.00588	0.382048	5.34448	4425.32
					26.66	-1.4302	0.363		1.00941	1.00225	1.0055	0.362522	5.36875	4267.75
					26.68	-1.3978	0.2038		1.01112	1.00228	1.0047	0.364894	5.15536	4165.19
					26.7	-1.464	0.0884		1.00952	1	1.00724	0.335044	5.36948	4110.31
					26.72	-1.4242	-0.1411		1.00854	1.00447	1.00565	0.416104	5.29395	4006.43
					26.74	-1.215	-0.7994		1.00984	1.0049	1.00866	0.303248	5.35568	3832.68
					26.76	-1.4869	-0.7293		1.00849	1.00502	1.00514	0.411745	5.26855	3700.87
					26.78	-1.8499	-0.499		1.00831	1	1.00415	0.444222	5.4319	3639.59
					26.8	-1.5399	-1.1057		1.00831	1.00413	1.00656	0.335792	5.62158	3587.16
					26.82	-1.3991	-1.1156		1.00859	1.00545	1.00707	0.411101	5.2103	3537.43
					26.84	-1.7791	-0.7479		1.00805	1.00247	1.00192	0.459925	5.07369	3503.18
					26.86	-1.557	-1.1295		1.00767	1.00415	1.00627	0.387549	5.40424	3505.61
					26.88	-1.4759	-1.2858		1.00732	1.00477	1.00607	0.311072	5.3892	3503.38
					26.9	-1.5831	-1.014		1.00974	1.00619	1.00376	0.514503	5.15013	3466.46
					26.92	-1.6153	-1.1405		1.01121	1.00371	1.00639	0.486817	5.39456	3420.1
					26.94	-1.3187	-1.7278		1.01324	1.0053	1.00589	0.249635	5.29179	3366.05
					26.96	-1.5275	-1.4457		1.01092	1.00251	1.0059	0.327982	5.22545	3345.69
					26.98	-1.5591	-1.2901		1.00969	1.00315	1.00647	0.38317	5.33603	3406.19
					27	-1.5189	-1.076		1.01077	1.00279	1.00474	0.355205	5.10896	3499.19
					27.02	-1.2423	-1.1918		1.01074	1.00802	1.00599	0.397233	5.08889	3572.17
					27.04	-1.5377	-0.8705		1.00969	1.00241	1.00534	0.328117	5.32846	3639.71
					27.06	-1.3953	-0.6976		1.01067	1.00326	1.00645	0.416712	5.00573	3682.24
					27.08	-1.2774	-1.0007		1.01021	1.00018	1.00909	0.258609	4.92199	3610.74
					27.1	-1.5046	-1.1696		1.00913	1.00387	1.00554	0.403077	5.07432	3438.42
					27.12	-1.2099	-1.8153		1.01419	1.00415	1.00771	0.252589	5.04056	3304.39
					27.14	-1.382	-1.7881		1.01375	1.00413	1.00388	0.236512	5.02036	3263.75
					27.16	-1.4291	-1.5375		1.0144	1	1.00899	0.339817	5.09916	3278.91
					27.18	-1.3665	-1.6707		1.01311	1.00433	1.00615	0.30732	5.14376	3310.32
					27.2	-1.2777	-1.7724		1.01218	1.00633	1.00641	0.312391	5.11652	3306.84
					27.22	-1.528	-1.4993		1.01532	1.00104	1.00785	0.426108	5.18395	3242.65
					27.24	-1.4538	-1.9089		1.0134	1.00474	1.00398	0.297481	5.09174	3165.13
					27.26	-1.4637	-2.0166		1.01486	1.00506	1.00366	0.314703	5.10334	3105.52
					27.28	-1.4764	-2.0853		1.01116	1.00396	1.00596	0.299596	5.14926	3069.48
					27.3	-1.5613	-2.0798		1.01026	1.00404	1.00537	0.325135	5.20707	3039.11
					27.32	-1.7906	-2.1039		1.01175	1	1.00384	0.242596	5.39403	2977.67
					27.34	-1.8296	-1.9969		1.00916	1	1.00446	0.330222	5.21521	2938.74
					27.36	-1.7191	-1.988		1.00907	1.00156	1.00706	0.40025	5.29556	2974.07
					27.38	-1.797	-1.7385		1.00735	1.00261	1.0052	0.447722	5.26935	3051.2
					27.4	-1.6637	-1.5568		1.01103	1.00034	1.00662	0.395483	5.14947	3169.62
					27.42	-1.436	-1.6922		1.01125	1.00278	1.00577	0.206218	5.28705	3336.27
					27.44	-1.5532	-1.1207		1.011	1.00548	1.00388	0.426613	5.28131	3486.06
					27.46	-1.5503	-0.8495		1.00804	1.00464	1.00589	0.475319	5.23945	3576.04
					27.48	-1.4813	-0.8662		1.00867	1.00521	1.00764	0.472048	5.43404	3632.09
					27.5	-1.3651	-1.1045		1.01052	1.00466	1.0067	0.274067	5.49727	3667.98
					27.52	-1.6677	-0.6178		1.00831	1.00258	1.00317	0.378742	5.2836	3685.52
					27.54	-1.8076	-0.4161		1.00695	1	1.00542	0.452399	5.43099	3689.81
					27.56	-1.7415	-0.5073		1.00833	1.00166	1.00379	0.434693	5.3261	3679.98
					27.58	-1.742	-0.4821		1.00786	1	1.0052	0.42422	5.2995	3674.05
					27.6	-1.3949	-0.8675		1.00867	1.00508	1.00592	0.35634	5.24924	3692.66
					27.62	-1.1265	-1.2435		1.01048	1.00544	1.00856	0.18063	5.41091	3727.92
					27.64	-1.4827	-0.5151		1.00852	1.00312	1.00678	0.432743	5.2235	3766.44
					27.66	-1.6692	-0.3998		1.00807	1.00201	1.00244	0.34794	5.25942	3798.12
					27.68	-1.4769	-0.4164		1.00967	1.00309	1.0068	0.444774	5.26997	3817.91
					27.7	-1.6905	-0.2334		1.0078	1.00311	1.00434	0.487222	5.39797	3831.67
					27.72	-1.5293	-0.4065		1.00682	1.00387	1.00589	0.435325	5.30006	3823.17
					27.74	-1.5557	-0.3094		1.00847	1.00394	1.00578	0.530907	5.1826	3791.28
					27.76	-1.521	-0.4484		1.00968	1.00543	1.00549	0.529969	5.28585	3770.18
					27.78	-1.6494	-0.4136		1.01077	1.00297	1.00519	0.491087	5.45651	3764.01
					27.8	-1.6167	-0.4672		1.00951	1.00373	1.00584	0.501255	5.45462	3751.69
					27.82	-1.7246	-0.4086		1.00816	1	1.00672	0.438441	5.49052	3739.76
					27.84	-1.6787	-0.3108		1.0089	1.0025	1.00518	0.524007	5.29619	3754.14
					27.86	-1.276	-0.6865		1.00958	1.00751	1.00828	0.488621	5.32146	3790.34
					27.88	-1.6722	-0.3047		1.01088	1.00029	1.00674	0.448383	5.53578	3814.8
					27.9	-1.7269	-0.2737		1.01092	1.00188	1.00507	0.47948	5.6197	3826.55
					27.92	-1.5699	-0.5448		1.01012	1.00329	1.00362	0.318037	5.50333	3833.07
					27.94	-1.493	-0.5278		1.00964	1.00611	1.00435	0.426159	5.44739	3832.12
					27.96	-1.6942	-0.253		1.00847	1.00473	1.00367	0.528041	5.46263	3828.2
					27.98	-1.7003	-0.3588		1.00837	1.00116	1.00545	0.386151	5.61472	3835.12
					28	-1.4037	-0.5992		1.00895	1.00389	1.00641	0.321143	5.41182	3853.43
					28.02	-1.5095	-0.3808		1.00983	1.00331	1.00583	0.411558	5.39525	3865.45
					28.04	-1.4804	-0.4893		1.00995	1.00244	1.00623	0.33313	5.45132	3864.26
					28.06	-1.5546	-0.4947		1.01121	1.00174	1.00528	0.326509	5.5161	3842.51
					28.08	-1.5458	-0.6881		1.01062	1.00326	1.00342	0.264925	5.53769	3805.57
					28.1	-1.3976	-1.0352		1.01232	1.00466	1.00576	0.229179	5.74298	3756.31
					28.12	-1.6945	-0.6447		1.00963	1.00211	1.00442	0.377035	5.56756	3705.48
					28.14	-1.47	-0.8983		1.00838	1.00647	1.00523	0.389419	5.4742	3686.73
					28.16	-1.5096	-0.6802		1.01076	1.00243	1.00566	0.387674	5.22572	3693.79
					28.18	-1.4208	-0.9629		1.0128	1.00294	1.00816	0.321137	5.65895	3699.7
					28.2	-1.6153	-0.5805		1.01142	1.00184	1.00513	0.408828	5.396	3716.06
					28.22	-1.4857	-0.6601		1.01051	1.00507	1.00633	0.457438	5.45449	3741.87
					28.24	-1.626	-0.4917		1.00985	1	1.00583	0.356711	5.36603	3757.67
					28.26	-1.4781	-0.5796		1.01179	1.00142	1.00698	0.37278	5.32281	3766.53
					28.28	-1.243	-0.8684		1.0123	1.00785	1.00667	0.397025	5.40293	3780.63
					28.3	-1.4467	-0.6403		1.00992	1.00475	1.00455	0.349963	5.3313	3799.86
					28.32	-1.8537	-0.0345		1.01079	1	1.00498	0.551594	5.54831	3827.13
					28.34	-1.6969	-0.1235		1.00874	1.00049	1.00532	0.464676	5.31723	3852.17
					28.36	-1.5408	-0.389		1.0111	1.00254	1.00534	0.387682	5.43976	3862.37
					28.38	-1.4554	-0.4081		1.01258	1.00398	1.00561	0.433054	5.36459	3862.49
					28.4	-1.5815	-0.1553		1.00986	1.00162	1.00527	0.468166	5.15667	3861.51
					28.42	-1.6282	-0.0517		1.00827	1.00211	1.00748	0.577791	5.32838	3869.75
					28.44	-1.6927	0.0536		1.0093	1.00219	1.00478	0.577939	5.21457	3881.68
					28.46	-1.6291	-0.1625		1.00814	1.00148	1.00521	0.429752	5.31318	3886.25
					28.48	-1.3712	-0.362		1.00848	1.00466	1.00754	0.464633	5.19345	3875.4
					28.5	-1.7076	-0.3131		1.00787	1	1.00573	0.376055	5.5145	3830.45
					28.52	-1.5999	-0.4267		1.00849	1.00462	1.00369	0.459836	5.29881	3784.5
					28.54	-1.4905	-0.4162		1.00972	1.00491	1.00672	0.51174	5.37837	3815.59
					28.56	-1.522	0.018		1.00889	1.0047	1.00658	0.618597	5.19156	3926.05
					28.58	-1.2664	-0.0805		1.00799	1.00777	1.00673	0.527402	5.11573	4038.63
					28.6	-1.2785	-0.0056		1.00908	1.00511	1.0061	0.396788	5.15248	4118
					28.62	-1.323	0.2552		1.00826	1.00647	1.00547	0.482812	5.1921	4205.73
					28.64	-1.1519	0.162		1.00846	1.00929	1.00686	0.488429	5.28437	4263.74
					28.66	-1.4509	0.4954		1.0086	1.00267	1.00836	0.547735	5.34104	4224.2
					28.68	-1.4883	0.3749		1.00928	1.00293	1.00694	0.5182	5.36689	4175.9
					28.7	-1.6766	0.7224		1.00879	1.00167	1.00281	0.555686	5.08696	4200.37
					28.72	-1.4348	0.5034		1.00899	1.00314	1.0058	0.476611	5.22177	4258.73
					28.74	-1.3757	0.5601		1.01039	1.00286	1.00533	0.410174	5.23803	4343
					28.76	-1.5315	1.0846		1.0129	1.00192	1.00204	0.479879	5.17944	4488.63
					28.78	-0.9415	0.9132		1.00784	1.00556	1.01133	0.45932	5.08161	4643.65
					28.8	-0.9638	1.0934		1.01012	1.00689	1.00826	0.45777	5.08881	4742.57
					28.82	-1.4258	1.7844		1.00965	1.00168	1.00539	0.567612	5.15002	4811.84
					28.84	-1.2787	1.8507		1.01161	1.00213	1.00707	0.570303	5.14787	4898.91
					28.86	-0.9649	1.567		1.00937	1.00611	1.00761	0.428529	5.11843	4986.16
					28.88	-1.3495	2.031		1.00846	1	1.0077	0.506604	5.24371	4987.88
					28.9	-1.4106	1.8241		1.0063	1	1.00698	0.468092	5.24992	4886.93
					28.92	-1.4671	1.5494		1.00826	1.00182	1.00397	0.478801	5.20698	4741.5
					28.94	-1.3732	0.9802		1.00669	1.0045	1.0047	0.38893	5.44954	4614.45
					28.96	-1.2918	0.9296		1.00721	1.00666	1.00554	0.501516	5.29884	4556.54
					28.98	-1.3721	1.0821		1.00941	1.00316	1.00606	0.493358	5.27697	4564.43
					29	-1.1823	0.9579		1.00726	1.008	1.00565	0.519525	5.13369	4586.7
					29.02	-1.5356	1.4409		1.00998	1.00172	1.00443	0.586455	5.16613	4598.41
					29.04	-1.1426	0.8667		1.01062	1.0026	1.00687	0.30103	5.20387	4624.72
					29.06	-1.2095	1.0848		1.00927	1.00468	1.00541	0.41774	5.14612	4659.21
					29.08	-1.1661	1.1685		1.01169	1.00425	1.00542	0.438736	5.03137	4680.46
					29.1	-1.2276	1.1162		1.01028	1.00042	1.00727	0.33837	5.13892	4661.35
					29.12	-1.2777	1.0413		1.01162	1.00265	1.00397	0.39524	4.98597	4577.48
					29.14	-1.2346	0.7568		1.01138	1.00193	1.00644	0.369633	5.0797	4473.6
					29.16	-1.0243	0.1997		1.01164	1.00258	1.00777	0.190744	5.11325	4383.71
					29.18	-1.3574	0.4788		1.01076	1.0043	1.00588	0.451368	5.35308	4322.58
					29.2	-1.22	0.2644		1.0106	1.0052	1.00576	0.367253	5.22564	4300.26
					29.22	-1.3273	0.4935		1.01014	1.00243	1.00573	0.408753	5.03267	4288.93
					29.24	-1.3139	0.315		1.01238	1.00137	1.00641	0.351792	5.17178	4248.22
					29.26	-1.0369	-0.0263		1.0137	1.00529	1.00803	0.394934	4.96157	4163.91
					29.28	-1.2986	-0.0321		1.01124	1.00427	1.00676	0.431268	5.17656	4073.97
					29.3	-1.3911	-0.2474		1.01057	1.00386	1.0036	0.296727	5.23385	4014.66
					29.32	-1.3314	-0.2354		1.01188	1.00332	1.00647	0.394808	5.15183	3967.87
					29.34	-0.9886	-0.7397		1.01301	1.00631	1.00764	0.270361	4.99931	3916.62
					29.36	-1.2682	-0.481		1.01047	1.00383	1.00542	0.301633	4.99647	3900.28
					29.38	-1.3947	-0.2601		1.00977	1.00501	1.00408	0.401239	5.10255	3941.59
					29.4	-1.2115	-0.41		1.01042	1.00458	1.00718	0.30046	5.25745	4006.76
					29.42	-1.4323	-0.0212		1.00944	1.00152	1.00838	0.373988	5.52127	4088.68
					29.44	-1.4211	0.2144		1.01108	1.00162	1.00631	0.392855	5.29055	4161.58
					29.46	-1.4702	0.3709		1.01176	1.00234	1.00728	0.489907	5.50116	4211.5
					29.48	-1.2697	0.1353		1.01018	1.00547	1.00667	0.392419	5.41657	4240.37
					29.5	-1.4202	0.1738		1.01025	1.002	1.0057	0.311903	5.46838	4219.63
					29.52	-1.3352	0.0524		1.00896	1.00317	1.00807	0.380425	5.41119	4155.78
					29.54	-1.5077	0.0208		1.00855	1.00149	1.00804	0.396277	5.59769	4083.13
					29.56	-1.5975	-0.0509		1.00823	1.00392	1.00594	0.443757	5.74826	4044.1
					29.58	-1.6873	0.0336		1.00775	1.0024	1.00472	0.424882	5.66153	4032.95
					29.6	-1.4035	-0.3279		1.00932	1.00693	1.0043	0.368535	5.5528	4019.41
					29.62	-1.656	0.02		1.00855	1.00037	1.00537	0.396307	5.45916	3995.93
					29.64	-1.3859	-0.3502		1.00921	1.00059	1.00882	0.276348	5.4686	3977.24
					29.66	-1.4321	-0.3052		1.00902	1.00317	1.00592	0.334758	5.38509	3967.67
					29.68	-1.4363	-0.3021		1.00709	1.0044	1.00543	0.367446	5.30558	3950.69
					29.7	-1.5136	-0.2059		1.01076	1	1.00556	0.321514	5.2483	3936.71
					29.72	-1.3324	-0.4978		1.0114	1.00389	1.00485	0.268262	5.28792	3937.04
					29.74	-1.2246	-0.6895		1.01148	1.00447	1.00783	0.24423	5.52576	3939.01
					29.76	-1.2131	-0.5759		1.01711	1.00311	1.00734	0.299237	5.35492	3926.1
					29.78	-1.1506	-0.702		1.01483	1.00115	1.00931	0.207125	5.27634	3899.81
					29.8	-1.1106	-0.6805		1.01109	1.00559	1.00984	0.365399	5.22685	3880.15
					29.82	-1.3072	-0.3789		1.00926	1.00289	1.01072	0.47373	5.21145	3866.72
					29.84	-1.3611	-0.1938		1.01023	1.00061	1.01302	0.572999	5.16669	3850.86
					29.86	-1.0409	-0.6044		1.00999	1.00538	1.01319	0.453048	5.17387	3881.94
					29.88	-1.0607	-0.4097		1.01435	1.00514	1.01176	0.464252	5.25724	3976.61
					29.9	-1.2431	-0.0839		1.0134	1.00515	1.00681	0.465501	5.13185	4052.37
					29.92	-1.2032	-0.0706		1.0111	1.00528	1.00885	0.477121	5.1897	4076.61
					29.94	-1.1516	-0.3244		1.01132	1.00491	1.00751	0.292281	5.28676	4082.79
					29.96	-1.219	-0.1649		1.01016	1.00214	1.00885	0.31965	5.16667	4070.5
					29.98	-1.4623	-0.0123		1.01041	1.00193	1.00749	0.44889	5.34135	4017.29
					30	-1.4713	-0.1976		1.01122	1.00186	1.00755	0.411125	5.4658	3963.7
					30.02	-1.5754	0.0671		1.00638	1.00533	1.00741	0.627614	5.45731	3977.02
					30.04	-1.6545	0.1747		1.00421	1.00548	1.00617	0.592454	5.58666	4044.28
					30.06	-1.6917	0.4027		1.00561	1.00279	1.00747	0.618961	5.55251	4092.3
					30.08	-1.3883	0.079		1.00805	1.00346	1.00714	0.445017	5.21595	4086.2
					30.1	-1.3937	-0.0798		1.00913	1.00456	1.00598	0.395234	5.39718	4076.64
					30.12	-1.2928	-0.0781		1.01231	1.00396	1.00668	0.391015	5.27344	4087.9
					30.14	-1.3029	-0.1956		1.0083	1.00321	1.00689	0.275583	5.33848	4090.9
					30.16	-1.2101	-0.4184		1.01141	1.00361	1.00719	0.209661	5.46048	4075.11
					30.18	-1.288	-0.3775		1.01268	1.0058	1.00611	0.32893	5.58544	4049.51
					30.2	-1.2895	-0.3527		1.01378	1.0039	1.00755	0.358143	5.47695	4005.51
					30.22	-1.0545	-0.7418		1.01231	1.00631	1.00766	0.234183	5.30663	3962.97
					30.24	-1.6056	-0.1587		1.00934	1	1.00536	0.329536	5.43018	3953.31
					30.26	-1.584	-0.2037		1.00888	1.00219	1.00681	0.416712	5.61734	3947.01
					30.28	-1.3768	-0.5806		1.00972	1.00449	1.0073	0.311524	5.65776	3924.66
					30.3	-1.3118	-0.6607		1.00943	1.00444	1.00885	0.307906	5.64985	3907.69
					30.32	-1.4115	-0.3416		1.01194	1.00336	1.00547	0.370756	5.3006	3926.33
					30.34	-1.5301	-0.1573		1.01363	1.00197	1.00453	0.375276	5.46392	3984.59
					30.36	-1.3849	-0.1491		1.01145	1.0025	1.00607	0.323573	5.38782	4059.95
					30.38	-1.4818	0.0405		1.01016	1.00015	1.00652	0.290658	5.50674	4129.5
					30.4	-1.326	0.0025		1.01012	1.00369	1.00684	0.338399	5.4568	4171.25
					30.42	-1.3541	0.0318		1.00917	1.00377	1.00605	0.371872	5.27517	4128.5
					30.44	-1.5842	-0.1848		1.00814	1	1.00619	0.282007	5.58357	3998.75
					30.46	-1.5708	-0.3419		1.01173	1.00102	1.00646	0.379079	5.55366	3881.07
					30.48	-1.6149	-0.306		1.01069	1	1.0053	0.371041	5.31871	3837.19
					30.5	-1.3455	-0.7159		1.01207	1.00685	1.00438	0.33951	5.45183	3848.1
					30.52	-1.4566	-0.5041		1.01082	1.00379	1.00592	0.368165	5.47247	3865.42
					30.54	-1.5709	-0.2607		1.01033	1.00222	1.00599	0.457183	5.36098	3860.06
					30.56	-1.3229	-0.4271		1.01088	1.00247	1.00836	0.398816	5.13696	3862
					30.58	-1.3611	-0.5691		1.01188	1.00321	1.00711	0.311137	5.48568	3893.29
					30.6	-1.3927	-0.2809		1.01159	1.0025	1.00778	0.415557	5.32373	3931.77
					30.62	-1.0856	-0.5601		1.01165	1.00604	1.00825	0.321825	5.19477	3971.77
					30.64	-0.9518	-0.7596		1.01202	1.0094	1.0081	0.284755	5.36253	4007.03
					30.66	-1.0699	-0.5772		1.01374	1.007	1.00703	0.301538	5.28889	4007.14
					30.68	-1.2139	-0.446		1.01603	1.00424	1.00373	0.264754	5.06995	3974.57
					30.7	-1.2484	-0.575		1.01703	1.00302	1.00528	0.235939	5.33498	3944.79
					30.72	-1.095	-0.6675		1.01364	1.00537	1.00949	0.323829	5.37631	3937.21
					30.74	-1.196	-0.5499		1.01537	1.00412	1.00743	0.330573	5.28819	3928.03
					30.76	-1.1731	-0.5396		1.01845	1.0008	1.00959	0.322978	5.20871	3894.16
					30.78	-1.0391	-0.8774		1.01923	1.00578	1.00659	0.264046	5.22327	3867.43
					30.8	-1.0062	-0.8774		1.01898	1.00414	1.00825	0.24344	5.16647	3861.45
					30.82	-0.8418	-1.0822		1.02167	1.00828	1.00635	0.233487	5.11275	3863.21
					30.84	-1.1575	-0.7778		1.0212	1.00501	1.00478	0.292013	5.24277	3854.93
					30.86	-0.7147	-1.2796		1.01696	1.01055	1.00944	0.258886	5.14106	3825.86
					30.88	-1.1286	-0.7896		1.01799	1.00459	1.00696	0.341325	5.073	3798.45
					30.9	-0.8615	-0.995		1.02276	1.0058	1.00892	0.330888	4.93783	3788.42
					30.92	-0.8363	-0.9888		1.01992	1.00906	1.0089	0.416641	4.9448	3791.59
					30.94	-1.0045	-0.8468		1.01863	1.00147	1.01057	0.266019	5.00344	3806.73
					30.96	-1.0814	-0.8845		1.01805	1.00225	1.00769	0.208237	5.06914	3813.19
					30.98	-0.7496	-1.1348		1.01565	1.0078	1.00954	0.259344	4.79237	3795.07
					31	-0.9715	-1.2067		1.01656	1.00636	1.00608	0.158539	5.08821	3770.75
					31.02	-0.9354	-1.2205		1.01659	1.0069	1.00712	0.209515	5.04829	3748.23
					31.04	-1.183	-0.9327		1.01567	1.00522	1.00569	0.312104	5.05969	3730.12
					31.06	-1.1259	-0.9295		1.01455	1.00594	1.0068	0.349082	4.98358	3726.7
					31.08	-1.0696	-0.942		1.0148	1.00431	1.00892	0.32488	4.96257	3730.78
					31.1	-1.0751	-0.9828		1.01544	1.00706	1.00556	0.332887	4.88541	3724.05
					31.12	-0.8865	-1.2029		1.01811	1.00696	1.00821	0.278013	4.92942	3717.74
					31.14	-0.7914	-1.3719		1.02112	1.00962	1.00646	0.248471	4.98092	3723.98
					31.16	-0.8694	-1.1792		1.0214	1.00612	1.0093	0.302922	5.02104	3727.67
					31.18	-1.1752	-0.7983		1.0156	1.0025	1.00826	0.329438	4.98834	3745.81
					31.2	-1.1827	-0.8655		1.0148	1.00436	1.00534	0.23358	5.10976	3804.19
					31.22	-0.9201	-0.8129		1.0181	1.00335	1.00973	0.244851	4.9634	3879.22
					31.24	-0.7148	-1.0539		1.01757	1.00574	1.0083	0.0788984	4.9006	3939.86
					31.26	-0.8116	-0.8154		1.02431	1.004	1.00811	0.186258	5.0078	3963.91
					31.28	-1.0111	-0.5511		1.0216	1.00485	1.00405	0.27702	4.78448	3947.8
					31.3	-0.8181	-0.6573		1.0177	1.00576	1.00785	0.294191	4.59657	3931.4
					31.32	-0.8141	-0.7418		1.01858	1.00741	1.00806	0.307967	4.86368	3947.07
					31.34	-0.8829	-0.526		1.0167	1.00536	1.00687	0.272094	4.6594	3991
					31.36	-0.7454	-0.611		1.02177	1.0042	1.00703	0.183246	4.5967	4022.71
					31.38	-0.6402	-0.6105		1.02398	1.0036	1.00938	0.224247	4.51656	4017.14
					31.4	-0.5443	-0.922		1.02726	1.00691	1.00748	0.173697	4.67882	3991.07
					31.42	-0.4558	-0.9316		1.02546	1.00581	1.00992	0.186536	4.4497	3958.86
					31.44	-0.683	-0.7926		1.02527	1.00634	1.00712	0.25227	4.64836	3951.67
					31.46	-0.1991	-0.9931		1.03404	1.00895	1.00924	0.259404	4.22739	3979.42
					31.48	-0.133	-1.0026		1.03216	1.00952	1.0121	0.276054	4.40816	4024.17
					31.5	-0.2309	-0.8313		1.02784	1.00707	1.01098	0.180444	4.29177	4078.08
					31.52	-0.3984	-0.498		1.02179	1.00675	1.01039	0.248642	4.25371	4135.08
					31.54	-0.6675	-0.2288		1.02168	1.00624	1.00572	0.275273	4.30836	4163.14
					31.56	-0.5222	-0.3738		1.02764	1.00302	1.00862	0.197209	4.30973	4148.93
					31.58	-0.5465	-0.6004		1.02388	1.00574	1.00896	0.19688	4.59488	4107.04
					31.6	-0.5347	-0.7517		1.02455	1.00716	1.00718	0.177192	4.54656	4056.47
					31.62	-0.5119	-0.764		1.02882	1.00665	1.00853	0.228321	4.66625	4045.12
					31.64	-0.3775	-0.7587		1.02803	1.00672	1.01044	0.21807	4.54117	4079.65
					31.66	-0.5615	-0.531		1.02534	1.00807	1.0095	0.345805	4.72165	4102.81
					31.68	-0.3714	-0.7585		1.02645	1.0092	1.00926	0.25368	4.5328	4089.48
					31.7	-0.4241	-0.815		1.02515	1.00888	1.00803	0.201307	4.53315	4068.2
					31.72	-0.2901	-1.132		1.02341	1.0115	1.00961	0.163446	4.69161	4035.66
					31.74	-0.6134	-0.8031		1.02838	1.00514	1.00899	0.234136	4.76002	3985.57
					31.76	-0.6305	-0.833		1.02511	1.00895	1.00819	0.360538	4.68847	3927.64
					31.78	-0.6856	-0.9745		1.02054	1.00609	1.00889	0.224015	4.65509	3873.9
					31.8	-0.519	-1.1485		1.02281	1.00923	1.01146	0.32932	4.74564	3840.2
					31.82	-0.981	-0.7206		1.02444	1.00425	1.00619	0.353418	4.75619	3822.22
					31.84	-0.4167	-1.1762		1.02509	1.00951	1.01306	0.381301	4.6535	3822.08
					31.86	-0.657	-0.9311		1.02506	1.00557	1.00796	0.244222	4.52604	3868
					31.88	-0.4288	-0.9612		1.02485	1.00791	1.00926	0.211061	4.47234	3968.18
					31.9	-0.4599	-0.558		1.02549	1.00563	1.01048	0.283997	4.34559	4068.2
					31.92	-0.5	-0.4964		1.02676	1.00572	1.01043	0.283725	4.58543	4125.54
					31.94	-0.1524	-0.7072		1.02665	1.01038	1.01198	0.267998	4.43695	4180.1
					31.96	-0.2728	-0.3948		1.03147	1.00967	1.01039	0.380033	4.47299	4229.59
					31.98	-0.522	-0.1209		1.0296	1.00677	1.00734	0.370152	4.35122	4229.45
					32	-0.6195	-0.0868		1.03065	1.00381	1.00784	0.328778	4.47184	4220.79
					32.02	-0.2888	-0.4188		1.03483	1.00667	1.00874	0.244881	4.40052	4240.37
					32.04	-0.3245	-0.2362		1.03232	1.00622	1.00891	0.289536	4.24906	4262.38
					32.06	-0.3703	-0.3233		1.02837	1.00907	1.00921	0.309771	4.59963	4282.58
					32.08	-0.1658	-0.5831		1.0283	1.00933	1.01006	0.171807	4.474	4283.39
					32.1	-0.4627	-0.3439		1.02175	1.0092	1.00874	0.267207	4.61118	4265.66
					32.12	-0.3197	-0.3939		1.02215	1.00592	1.01311	0.20738	4.51223	4268.71
					32.14	-0.2243	-0.5337		1.02408	1.01141	1.00974	0.235607	4.52451	4283.97
					32.16	-0.4208	-0.3168		1.02351	1.00942	1.00795	0.259315	4.52078	4285.96
					32.18	-0.323	-0.5106		1.02429	1.0076	1.01138	0.203868	4.60738	4247.97
					32.2	-0.3954	-0.6672		1.02284	1.01062	1.0082	0.219114	4.6334	4177.05
					32.22	-0.2054	-0.8976		1.03231	1.00664	1.01144	0.162464	4.50266	4095.03
					32.24	-0.4844	-0.8458		1.02592	1.00474	1.0095	0.127962	4.56111	4029.06
					32.26	-0.5249	-0.8781		1.02102	1.00975	1.00777	0.231062	4.60569	4007.33
					32.28	-0.4474	-0.8626		1.02095	1.0082	1.00951	0.208871	4.45136	4010.25
					32.3	-0.6711	-0.5181		1.02469	1.00514	1.00877	0.337926	4.46408	3999.18
					32.32	-0.8567	-0.4969		1.01868	1.00332	1.00975	0.315029	4.67433	3969.87
					32.34	-0.5356	-0.9486		1.02184	1.00887	1.00892	0.271943	4.55408	3928.11
					32.36	-0.6006	-0.9917		1.0223	1.00511	1.01156	0.253394	4.63802	3864.85
					32.38	-0.6568	-1.1173		1.01759	1.00789	1.00896	0.241262	4.58655	3813.26
					32.4	-0.6997	-0.957		1.02177	1.00351	1.01107	0.266268	4.55328	3808.04
					32.42	-0.4113	-1.144		1.02158	1.01034	1.01095	0.332555	4.41277	3835.65
					32.44	-0.4299	-1.0753		1.02578	1.00813	1.0115	0.311249	4.53588	3870.27
					32.46	-0.3003	-1.1088		1.02328	1.01118	1.01198	0.325468	4.49562	3918.84
					32.48	-0.6048	-0.6636		1.01629	1.00515	1.01209	0.264596	4.50348	3995.01
					32.5	-0.6265	-0.4713		1.01819	1.00517	1.01013	0.245492	4.51684	4095.32
					32.52	-0.6802	-0.1634		1.01886	1.0051	1.01103	0.346882	4.64624	4192.93
					32.54	-0.4935	-0.1772		1.01922	1.00654	1.00985	0.270555	4.36055	4262.3
					32.56	-0.4932	-0.2815		1.01988	1.00671	1.00739	0.112005	4.53047	4327.96
					32.58	-0.0672	-0.4407		1.0245	1.0093	1.01065	0.104455	4.31972	4397.33
					32.6	-0.1631	-0.2964		1.02527	1.00623	1.00953	0.0246095	4.31871	4443.2
					32.62	-0.2914	0.0031		1.02968	1.00275	1.01085	0.149762	4.31251	4437.04
					32.64	0.0013	-0.3372		1.02584	1.00914	1.01113	0.110754	4.24371	4454.25
					32.66	-0.0662	-0.1535		1.02632	1.00681	1.00995	0.0314355	4.26238	4540.61
					32.68	0.1797	-0.0795		1.02328	1.01075	1.01456	0.170089	4.24837	4628.35
					32.7	0.1115	0.1236		1.02211	1.01155	1.0125	0.195173	4.20361	4692.47
					32.72	0.1659	0.1873		1.02275	1.0133	1.01192	0.223531	4.19016	4745.29
					32.74	0.06	0.4015		1.0234	1.01093	1.01151	0.204502	4.26646	4809.43
					32.76	0.0334	0.616		1.02748	1.00513	1.0141	0.144162	4.33447	4883.17
					32.78	-0.0462	0.6568		1.02711	1.00746	1.01186	0.178172	4.50321	4912.03
					32.8	-0.3646	0.8708		1.02432	1.00508	1.00895	0.178653	4.60381	4895.24
					32.82	-0.4657	0.9581		1.02591	1.00554	1.00743	0.257278	4.62084	4868.9
					32.84	-0.4607	0.8833		1.02144	1.0053	1.00717	0.195835	4.44882	4835.35
					32.86	-0.2163	0.6109		1.02616	1.00825	1.00904	0.253826	4.39751	4781.25
					32.88	-0.1686	0.5148		1.02638	1.00552	1.01047	0.184801	4.22326	4727.9
					32.9	-0.0496	0.4243		1.02935	1.00853	1.00998	0.216331	4.27933	4752.16
					32.92	-0.1561	0.7862		1.0303	1.00785	1.01031	0.318733	4.42345	4853.01
					32.94	-0.363	1.3391		1.02209	1.00383	1.01251	0.41191	4.23032	4921.36
					32.96	-0.1018	0.8834		1.0212	1.0127	1.01014	0.385145	4.32825	4921.6
					32.98	-0.3491	1.2146		1.02112	1.00328	1.01462	0.367255	4.48678	4924.97
					33	-0.2744	1.0762		1.026	1.00867	1.00839	0.312848	4.53885	4985.3
					33.02	-0.4221	1.3763		1.02246	1.00611	1.00855	0.271009	4.6921	5098.93
					33.04	-0.659	2.0334		1.02348	1.00329	1.00655	0.397167	4.56985	5218.15
					33.06	-0.2638	1.5468		1.02445	1.00568	1.00984	0.177517	4.82319	5305.22
					33.08	-0.5899	1.9872		1.02491	1.00186	1.00586	0.216338	4.68112	5320.31
					33.1	-0.1756	1.2269		1.02348	1.00915	1.0085	0.152422	4.79504	5228.04
					33.12	-0.0721	1.0117		1.0284	1.00428	1.01066	0.0747409	4.43948	5086.65
					33.14	-0.2743	1.1202		1.02267	1.00486	1.009	0.159584	4.35625	5015.48
					33.16	-0.0073	0.7358		1.02232	1.01035	1.01029	0.157973	4.43661	4996.74
					33.18	-0.0789	0.8089		1.02137	1.00971	1.00808	0.167739	4.14441	4946.98
					33.2	-0.0562	0.4906		1.02402	1.00997	1.01043	0.143907	4.59708	4889.62
					33.22	-0.3365	0.9192		1.02264	1.00581	1.01044	0.278633	4.45616	4857.81
					33.24	-0.1111	0.8863		1.02454	1.00645	1.01332	0.332271	4.19841	4855.49
					33.26	-0.0955	0.8465		1.029	1.00724	1.01004	0.282462	4.15433	4871.69
					33.28	0.0597	0.6045		1.03591	1.00921	1.01056	0.287055	4.33294	4857.93
					33.3	-0.064	0.714		1.02694	1.00774	1.01137	0.275755	4.20139	4834.15
					33.32	-0.1022	0.7589		1.02573	1.00806	1.01145	0.306152	4.23825	4835.93
					33.34	0.0373	0.5881		1.02444	1.00826	1.01269	0.228882	4.13861	4828.04
					33.36	0.0146	0.3385		1.02611	1.01027	1.01068	0.171647	4.41325	4798.09
					33.38	-0.2366	0.5971		1.02421	1.00649	1.0112	0.2584	4.38638	4742.09
					33.4	-0.4355	0.7656		1.02298	1.00076	1.01315	0.282394	4.3111	4663.67
					33.42	-0.4378	0.3211		1.02098	1.00716	1.00934	0.238683	4.62496	4594.35
					33.44	-0.4083	0.2533		1.0235	1.00528	1.00866	0.179416	4.41898	4548.68
					33.46	-0.4719	0.32		1.02379	1.00426	1.0086	0.202222	4.41086	4533.83
					33.48	-0.4037	0.2451		1.02224	1.00675	1.01019	0.256704	4.55959	4543.77
					33.5	-0.6715	0.4385		1.01982	1.00362	1.00765	0.199421	4.64152	4554.27
					33.52	-0.1367	-0.2215		1.0239	1.00946	1.00913	0.053768	4.56474	4550.73
					33.54	-0.5021	0.1892		1.01906	1.00553	1.00779	0.0939962	4.64606	4570.74
					33.56	-0.3334	0.0823		1.0191	1.00955	1.00773	0.0999714	4.69588	4628.07
					33.58	-0.5106	0.5559		1.02455	1.00377	1.00954	0.226162	4.67328	4660.73
					33.6	-0.6224	0.4582		1.01938	1.00392	1.00913	0.138587	4.97138	4671.67
					33.62	-0.5448	0.4934		1.02209	1.00577	1.00837	0.200251	4.85637	4685.25
					33.64	-0.638	0.759		1.02142	1.00372	1.00922	0.298742	4.68904	4678.02
					33.66	-0.683	0.5903		1.01878	1.00159	1.00888	0.125986	4.80044	4667.11
					33.68	-0.2977	0.27		1.0222	1.00882	1.00768	0.13266	4.58972	4689.43
					33.7	-0.5821	0.8592		1.01944	1.00356	1.00935	0.260111	4.56385	4744.65
					33.72	-0.1166	0.407		1.02186	1.01079	1.01074	0.191735	4.6592	4820.83
					33.74	-0.0846	0.5544		1.0213	1.0114	1.01109	0.209238	4.68646	4906.05
					33.76	-0.3851	1.1417		1.0201	1.00838	1.00846	0.280644	4.6693	5013.36
					33.78	-0.3332	1.2826		1.0196	1.00425	1.01082	0.1452	4.6931	5130.13
					33.8	-0.4907	1.5387		1.01701	1.0068	1.00795	0.2458	4.78459	5190.58
					33.82	-0.6494	1.7877		1.0155	1.00478	1.0084	0.312485	4.8303	5205.32
					33.84	-0.38	1.4483		1.01653	1.0075	1.00955	0.180035	4.96588	5258.22
					33.86	-0.3954	1.6472		1.01912	1.00602	1.00871	0.175806	4.87589	5321.44
					33.88	-0.2829	1.4779		1.01844	1.00748	1.00917	0.153095	4.7931	5292.76
					33.9	-0.3597	1.4797		1.02263	1.00283	1.01047	0.145759	4.7387	5209.24
					33.92	-0.3901	1.36		1.02318	1.00377	1.00974	0.154902	4.82568	5160.36
					33.94	-0.4399	1.4841		1.02244	1.0049	1.00832	0.249378	4.63061	5133.46
					33.96	-0.4845	1.4677		1.01333	1.00558	1.01023	0.250839	4.67423	5121.85
					33.98	-0.6133	1.6264		1.014	1.0056	1.00724	0.254045	4.70882	5159.88
					34	-0.5284	1.673		1.01767	1.00084	1.00957	0.139548	4.63384	5207.75
					34.02	-0.4702	1.5983		1.01893	1.00382	1.00785	0.140205	4.70087	5236.8
					34.04	-0.6121	1.8442		1.01827	1.00067	1.00985	0.228259	4.72496	5227.44
					34.06	-0.1072	1.182		1.02466	1.00629	1.01175	0.167603	4.61206	5158.1
					34.08	-0.4992	1.4544		1.02193	1.00433	1.00764	0.250863	4.57046	5080.95
					34.1	-0.2936	1.2088		1.01976	1.00477	1.01246	0.266709	4.4703	5010.56
					34.12	-0.3339	0.9812		1.01806	1.00727	1.01183	0.288155	4.65594	4932.47
					34.14	-0.5402	1.1438		1.01746	1.00442	1.00995	0.316176	4.48192	4864.01
					34.16	-0.2901	0.5866		1.01901	1.00939	1.01115	0.242666	4.80289	4827.98
					34.18	-0.419	0.7969		1.02093	1.00677	1.00784	0.211759	4.54842	4831.97
					34.2	-0.3217	0.8709		1.02184	1.00631	1.01043	0.252525	4.51492	4868.76
					34.22	-0.4259	0.921		1.01545	1.00785	1.00814	0.207319	4.55851	4905.67
					34.24	-0.401	1.0711		1.01889	1.00438	1.01155	0.26058	4.52194	4913.08
					34.26	-0.2597	0.8087		1.02152	1.01045	1.00802	0.25795	4.55176	4910.82
					34.28	-0.1873	0.7303		1.0193	1.01052	1.01049	0.261277	4.55865	4896.77
					34.3	-0.3932	0.9775		1.0169	1.00612	1.01156	0.31788	4.44013	4844.88
					34.32	-0.6744	1.0905		1.0195	1.00451	1.00833	0.383286	4.53555	4765.36
					34.34	-0.2909	0.4556		1.019	1.00843	1.0103	0.249384	4.42073	4685.79
					34.36	-0.268	0.2572		1.01767	1.00816	1.01107	0.211762	4.39566	4609.32
					34.38	-0.2873	-0.0276		1.01927	1.00636	1.01001	0.0832315	4.39686	4512.91
					34.4	-0.2826	-0.2305		1.02504	1.00616	1.0107	0.155341	4.44976	4383.39
					34.42	-0.3616	-0.3852		1.02468	1.00594	1.00961	0.163928	4.37849	4261.33
					34.44	-0.1644	-0.9313		1.02407	1.01062	1.00787	0.0395572	4.3978	4186.81
					34.46	-0.1401	-1.0404		1.02585	1.00925	1.00763	-0.0221535	4.31549	4146.42
					34.48	-0.16	-1.1509		1.02347	1.0093	1.00921	-0.0416766	4.53408	4131.91
					34.5	-0.2343	-1.0201		1.02682	1.01086	1.00728	0.0703654	4.58364	4136.37
					34.52	-0.1504	-0.9786		1.02161	1.00809	1.0109	0.0115204	4.35833	4147.17
					34.54	-0.0851	-0.9311		1.02352	1.00857	1.01181	0.0682428	4.3037	4159.04
					34.56	0.0822	-0.8738		1.02779	1.0083	1.01407	0.1428	4.08394	4165.77
					34.58	-0.0691	-0.6702		1.02944	1.00913	1.00868	0.170681	3.92289	4182.04
					34.6	-0.1981	-0.5202		1.02675	1.00426	1.0104	0.0857974	4.01571	4215.5
					34.62	-0.1563	-0.5795		1.02279	1.00951	1.01029	0.17057	4.20055	4244.79
					34.64	0.0184	-0.6214		1.03068	1.00693	1.01415	0.179002	4.22265	4255.35
					34.66	0.1024	-0.8544		1.03006	1.00929	1.01377	0.0919851	4.45171	4282.51
					34.68	-0.0722	-0.4036		1.02502	1.00746	1.01196	0.100493	4.2987	4391.23
					34.7	0.1616	-0.2059		1.02273	1.0129	1.01108	0.131608	4.15023	4590.11
					34.72	-0.1954	0.7578		1.02046	1.00639	1.01189	0.22952	4.30461	4835.37
					34.74	0.1258	0.7587		1.01969	1.01114	1.01192	0.151874	4.28028	5039.9
					34.76	0.2514	0.927		1.01927	1.01377	1.01444	0.292075	4.28259	5119.81
					34.78	0.0855	1.0094		1.01925	1.0109	1.01445	0.249978	4.52717	5132.89
					34.8	-0.1626	1.5658		1.02102	1.00806	1.0093	0.26961	4.29243	5238.68
					34.82	-0.1282	2.0358		1.02211	1.00394	1.01277	0.297189	4.22065	5406.49
					34.84	-0.034	1.8753		1.02235	1.0057	1.01067	0.186593	4.19326	5436.76
					34.86	0.0969	1.2967		1.02401	1.00707	1.01269	0.114326	4.42256	5291.53
					34.88	-0.1932	1.2204		1.01971	1.00843	1.00989	0.25212	4.39119	5088.45
					34.9	0.0955	0.439		1.02105	1.01109	1.01028	0.121367	4.14841	4867.51
					34.92	0.1935	-0.0687		1.02131	1.01066	1.01537	0.18339	4.16444	4615.75
					34.94	-0.1321	-0.0553		1.02278	1.00906	1.0104	0.268167	3.94695	4410.04
					34.96	-0.0623	-0.3577		1.02353	1.00934	1.01402	0.274226	4.25035	4335.54
					34.98	0.1534	-0.4072		1.03081	1.01062	1.01379	0.280143	4.08932	4372.74
					35	0.0426	-0.1611		1.02454	1.01049	1.0124	0.278754	3.95954	4431.62
					35.02	-0.038	0.0891		1.02152	1.01018	1.01257	0.327359	3.96645	4496.72
					35.04	-0.2334	0.4976		1.02169	1.00942	1.01066	0.386851	4.1482	4618.4
					35.06	-0.191	0.7024		1.02284	1.00427	1.01227	0.201552	4.20227	4784.08
					35.08	-0.0231	0.6414		1.02189	1.01151	1.00887	0.184369	4.2943	4920.58
					35.1	-0.1197	1.0905		1.01751	1.00874	1.01115	0.292975	4.08191	4979.91
					35.12	-0.0227	0.9628		1.02214	1.01025	1.01211	0.330388	4.2546	4977.26
					35.14	0.0669	1.0234		1.025	1.01075	1.01335	0.420517	4.1208	4973.11
					35.16	-0.0231	1.1285		1.02861	1.00778	1.01141	0.366193	4.03685	4976.02
					35.18	0.0077	0.979		1.03244	1.01037	1.0095	0.378506	4.1716	4959.89
					35.2	-0.3739	1.3036		1.0218	1.00527	1.01098	0.391758	4.29808	4939.06
					35.22	-0.1357	1.0137		1.02379	1.00836	1.00938	0.302274	4.07248	4927.24
					35.24	-0.0947	0.9252		1.02055	1.00876	1.0125	0.28983	4.33907	4952.32
					35.26	-0.2105	1.2955		1.01704	1.00853	1.01214	0.391901	4.22605	5016.18
					35.28	-0.0896	1.4036		1.01889	1.00944	1.01227	0.409903	4.09163	5089.97
					35.3	-0.1574	1.6708		1.02095	1.00751	1.01252	0.408019	4.26895	5205.87
					35.32	-0.0402	2.0147		1.02244	1.00729	1.01305	0.399038	4.19681	5405.87
					35.34	0.0377	2.362		1.02154	1.00928	1.01303	0.442641	4.21821	5605.58
					35.36	-0.0194	2.4383		1.01954	1.0089	1.01061	0.328487	4.26275	5688.23
					35.38	-0.2015	2.4003		1.01685	1.00516	1.01154	0.254405	4.47298	5637.8
					35.4	-0.387	2.4089		1.0189	1.00674	1.00742	0.388552	4.32912	5500.08
					35.42	-0.2616	1.9122		1.01661	1.00653	1.01052	0.286591	4.39931	5363.8
					35.44	-0.1443	1.7379		1.01563	1.00805	1.01144	0.293351	4.26524	5310.38
					35.46	-0.312	1.9587		1.01869	1.00781	1.01016	0.394578	4.48567	5339.81
					35.48	-0.3715	2.1846		1.01408	1.00872	1.00975	0.437798	4.45256	5410.47
					35.5	-0.4919	2.4453		1.00939	1.00795	1.01088	0.480504	4.60145	5487.8
					35.52	-0.445	2.6261		1.01187	1.00729	1.0121	0.518147	4.62244	5568.41
					35.54	-0.4902	2.8123		1.01446	1.007	1.01239	0.567192	4.82876	5648.56
					35.56	-0.747	3.2589		1.00929	1.00559	1.00824	0.585731	4.58859	5712.02
					35.58	-0.7335	3.3147		1.01208	1.00209	1.00919	0.478659	4.6645	5775.06
					35.6	-0.5602	3.2701		1.01281	1.00405	1.00987	0.460483	4.62317	5839.02
					35.62	-0.6034	3.3751		1.01264	1.00219	1.00754	0.347135	4.49897	5895.6
					35.64	-0.0388	2.7826		1.01476	1.00997	1.01181	0.33624	4.55521	5905.46
					35.66	-0.2265	2.5642		1.01606	1.00882	1.0084	0.197663	4.88548	5850.84
					35.68	-0.3303	2.8875		1.01428	1.00487	1.01083	0.326542	4.54693	5801.15
					35.7	-0.1857	2.6658		1.01794	1.00507	1.0111	0.25257	4.51767	5781.04
					35.72	-0.0293	2.4325		1.01678	1.01193	1.00947	0.31577	4.50828	5763.9
					35.74	-0.2585	2.6396		1.01907	1.00588	1.00927	0.291614	4.51188	5730.55
					35.76	-0.2852	2.547		1.01722	1.00714	1.00755	0.301541	4.35024	5658.23
					35.78	0.1441	1.9826		1.02418	1.00871	1.01102	0.230449	4.16835	5558.14
					35.8	-0.3181	2.3468		1.02191	1.00378	1.0094	0.336032	4.25412	5476.03
					35.82	-0.2417	2.0484		1.01649	1.00758	1.01138	0.353162	4.47285	5425.3
					35.84	-0.3223	2.14		1.01687	1.00931	1.01022	0.477777	4.46646	5393.57
					35.86	-0.4124	2.2143		1.01663	1.0068	1.0096	0.426386	4.43486	5392.59
					35.88	-0.4927	2.212		1.01371	1.00703	1.01013	0.40503	4.73433	5426.63
					35.9	-0.8989	2.8698		1.01399	1.0034	1.00447	0.498841	4.50356	5478.22
					35.92	-0.4074	2.4242		1.01785	1.00603	1.00953	0.3897	4.5663	5530.33
					35.94	-0.1995	2.2142		1.0187	1.006	1.01209	0.273592	4.6578	5577.3
					35.96	-0.2465	2.289		1.01694	1.00891	1.00894	0.302453	4.62095	5609.47
					35.98	-0.4499	2.5566		1.01668	1.00553	1.00856	0.334144	4.64881	5618.56
					36	-0.7616	2.8484		1.01563	1.00236	1.00659	0.367676	4.76708	5618.38
					36.02	-0.2735	2.1783		1.0127	1.00981	1.01058	0.288455	4.89229	5607.47
					36.04	-0.3506	2.3		1.01528	1.00476	1.01099	0.240912	4.72235	5580.51
					36.06	-0.4377	2.2695		1.01339	1.00735	1.01004	0.339627	4.8279	5528.6
					36.08	-0.4695	2.173		1.0141	1.00815	1.00903	0.375365	4.77638	5451.82
					36.1	-0.8239	2.6388		1.01181	1.00241	1.00872	0.492578	4.58502	5395.34
					36.12	-0.7189	2.3229		1.01161	1.00388	1.00943	0.381387	4.84412	5396.95
					36.14	-0.7512	2.4149		1.0124	1.00552	1.00804	0.436012	4.89652	5429.12
					36.16	-0.5004	2.0716		1.01554	1.00644	1.00756	0.272642	4.7467	5423.32
					36.18	-0.3919	2.0866		1.02006	1.00871	1.00771	0.420267	4.54418	5381.49
					36.2	-0.5428	2.1254		1.01995	1.00456	1.00877	0.377272	4.67329	5344.95
					36.22	-0.3663	1.7837		1.01363	1.00761	1.01033	0.309261	4.5933	5296.05
					36.24	-0.5729	1.8132		1.01298	1.007	1.00879	0.36475	4.70179	5219.62
					36.26	-0.652	1.8086		1.01218	1.00673	1.00809	0.398858	4.63536	5157.18
					36.28	-0.8199	1.8871		1.01212	1.00416	1.0078	0.399955	4.73291	5123.39
					36.3	-0.8307	1.8168		1.01814	1.00434	1.00741	0.463533	4.82732	5069.6
					36.32	-0.806	1.6411		1.01645	1.00326	1.00906	0.437004	4.75394	4981.29
					36.34	-0.9111	1.5429		1.01359	1.00315	1.00882	0.438345	4.83272	4907.15
					36.36	-1.026	1.6378		1.01154	1.00523	1.00826	0.573832	4.92419	4878.76
					36.38	-0.7923	1.3593		1.01182	1.00705	1.0091	0.494236	4.77089	4862.12
					36.4	-0.8459	1.3772		1.01089	1.00204	1.011	0.40259	4.68629	4830.19
					36.42	-0.8399	1.237		1.01118	1.0058	1.00849	0.430681	4.74769	4801.99
					36.44	-0.7919	1.2388		1.0126	1.00595	1.00895	0.483206	4.59065	4767.04
					36.46	-0.6628	0.9612		1.01533	1.00496	1.01042	0.391451	4.59344	4715.05
					36.48	-0.7021	0.7637		1.01263	1.0048	1.01154	0.347249	4.79582	4659.51
					36.5	-0.6445	0.5921		1.01567	1.0069	1.0094	0.340115	4.73317	4614.02
					36.52	-0.6995	0.6897		1.01624	1.00475	1.01164	0.417799	4.72356	4574.03
					36.54	-0.9517	0.6971		1.01693	1.00205	1.01029	0.393926	5.00327	4518.58
					36.56	-1.0248	0.5075		1.01425	1.00424	1.00747	0.34391	5.09204	4467.18
					36.58	-0.8626	0.4116		1.01584	1.00274	1.01028	0.323306	4.88609	4436.42
					36.6	-1.0005	0.3446		1.01593	1.00137	1.00995	0.298223	5.11916	4392.15
					36.62	-0.9921	0.0898		1.01244	1.00789	1.0056	0.326083	5.07603	4322.77
					36.64	-0.9169	-0.0679		1.01073	1.00618	1.00821	0.265667	5.01121	4273.25
					36.66	-1.303	0.4724		1.00948	1.00047	1.00814	0.37799	5.07683	4287.98
					36.68	-1.0734	0.3256		1.01251	1.00593	1.00722	0.388281	5.16652	4368.45
					36.7	-0.82	0.2676		1.01101	1.00956	1.0089	0.378677	5.14211	4470.23
					36.72	-0.9199	0.7044		1.01123	1.0054	1.00986	0.396828	5.06356	4578.98
					36.74	-0.9442	0.9786		1.0121	1.00549	1.00717	0.37615	4.95653	4700.15
					36.76	-0.9404	1.0953		1.01296	1.00497	1.00712	0.323306	5.13252	4810.76
					36.78	-0.8959	1.3385		1.01224	1.00576	1.00703	0.374897	4.988	4902.45
					36.8	-0.724	1.2389		1.01392	1.00702	1.00643	0.275368	4.93563	4973.72
					36.82	-0.69	1.3601		1.01602	1.00592	1.0085	0.326668	4.96976	5010.06
					36.84	-0.751	1.452		1.01534	1.00466	1.00812	0.332993	4.87371	5000.08
					36.86	-0.6785	1.1259		1.01266	1.00949	1.00649	0.289394	5.04463	4972.57
					36.88	-0.7501	1.2049		1.01158	1.00718	1.00833	0.293843	5.14776	4973.99
					36.9	-0.8438	1.4094		1.01289	1.00324	1.00847	0.28348	5.01155	4979.78
					36.92	-0.8195	1.3738		1.01363	1.00525	1.00756	0.337717	4.95931	4956.01
					36.94	-1.0754	1.5429		1.0121	1.00501	1.0053	0.430797	5.05439	4912.48
					36.96	-0.8232	1.0376		1.01128	1.00832	1.00565	0.303286	5.02057	4853.97
					36.98	-1.1326	1.3508		1.01142	1	1.00723	0.307051	5.02278	4802.52
					37	-0.8669	1.0324		1.01277	1.00457	1.00702	0.30003	4.84782	4766.41
					37.02	-0.8536	0.8414		1.01208	1.00382	1.00775	0.212089	4.98321	4738.8
					37.04	-0.8383	1.021		1.01426	1.00204	1.00984	0.319882	4.79745	4722.42
					37.06	-0.8325	0.7818		1.0137	1.0031	1.00797	0.201151	4.9341	4706.8
					37.08	-0.603	0.5442		1.01389	1.00895	1.0075	0.263675	4.77778	4677.48
					37.1	-0.975	0.7656		1.01383	1.00158	1.00753	0.210419	5.0426	4644.88
					37.12	-1.0556	0.9698		1.01242	1.00314	1.00749	0.369896	5.0159	4643.42
					37.14	-0.6877	0.5798		1.01182	1.01049	1.00769	0.348741	4.94945	4664.84
					37.16	-1.1255	1.1092		1.0106	1.00105	1.00711	0.337915	4.89703	4660.9
					37.18	-0.5754	0.3186		1.01433	1.00802	1.01018	0.230515	5.01254	4622.17
					37.2	-0.6833	0.5057		1.01435	1.00608	1.00936	0.289419	4.78227	4584.3
					37.22	-0.8119	0.6334		1.01451	1.00292	1.00946	0.284871	4.7689	4566.2
					37.24	-0.6588	0.2568		1.01633	1.00896	1.00663	0.243332	4.9071	4550.36
					37.26	-0.806	0.54		1.01562	1.0038	1.00997	0.331198	4.84264	4519.65
					37.28	-0.9029	0.5255		1.01456	1.00486	1.00986	0.403439	5.00571	4478.51
					37.3	-0.9667	0.5401		1.01161	1.00659	1.00617	0.402378	4.7453	4441.03
					37.32	-1.3329	0.9794		1.00948	1.00072	1.0071	0.502838	4.82859	4420.26
					37.34	-0.807	0.2901		1.01165	1.00647	1.00954	0.353462	4.81609	4410.25
					37.36	-0.8559	0.2784		1.01195	1.00174	1.01139	0.252432	4.84467	4392.67
					37.38	-0.8284	0.215		1.01244	1.00392	1.01103	0.322275	4.82096	4354.43
					37.4	-0.6198	-0.2278		1.01353	1.00801	1.01088	0.260034	4.88778	4301.85
					37.42	-0.9347	0.0876		1.01467	1.00667	1.00745	0.403621	4.83682	4246.05
					37.44	-1.1307	0.1823		1.01587	1.00332	1.00754	0.44045	4.91376	4178.88
					37.46	-0.8397	-0.4791		1.01099	1.00894	1.00894	0.323909	4.97736	4092.89
					37.48	-0.9673	-0.4261		1.00948	1.00336	1.01007	0.274971	4.74522	3998.23
					37.5	-1.1247	-0.509		1.00851	1.00574	1.00779	0.351347	4.93647	3920.51
					37.52	-1.1165	-0.3121		1.00946	1.00169	1.01007	0.409813	4.53229	3874.57
					37.54	-1.1883	-0.526		1.01027	1.00456	1.00659	0.35611	4.82619	3856.34
					37.56	-1.1815	-0.4923		1.01149	1.00609	1.00748	0.459877	4.93049	3853.67
					37.58	-1.2541	-0.3708		1.01264	1.00084	1.00811	0.383171	4.77135	3843.3
					37.6	-1.016	-0.6941		1.01466	1.0046	1.0068	0.305922	4.6523	3833.7
					37.62	-1.2556	-0.4458		1.01267	1.00292	1.00613	0.37557	4.79983	3839.08
					37.64	-1.2048	-0.4748		1.01102	1.00465	1.00777	0.435797	4.8765	3841.62
					37.66	-1.2405	-0.3739		1.01464	1.00358	1.00581	0.441076	4.72311	3839.27
					37.68	-1.2914	-0.2688		1.01253	1.00357	1.00739	0.51663	4.80845	3845.26
					37.7	-1.1878	-0.4558		1.00897	1.00487	1.00878	0.437484	4.90713	3862.89
					37.72	-1.4554	-0.1275		1.0086	1.0024	1.00704	0.491181	5.02285	3892.71
					37.74	-1.0818	-0.3668		1.01183	1.00584	1.00779	0.439922	4.7543	3928.71
					37.76	-0.7731	-0.9242		1.01242	1.00782	1.00774	0.149593	4.86799	3962.23
					37.78	-1.2377	-0.1639		1.00997	1.00356	1.00669	0.387599	4.86628	3994.58
					37.8	-0.8492	-0.5696		1.011	1.00653	1.00899	0.265675	4.77252	4015.38
					37.82	-1.1185	-0.2284		1.00915	1.0044	1.00682	0.327887	4.77106	4030.62
					37.84	-0.9653	-0.3624		1.01069	1.00421	1.00952	0.286261	4.84933	4051.29
					37.86	-0.9226	-0.2473		1.01175	1.00749	1.00911	0.428233	4.81056	4076.84
					37.88	-1.0617	-0.0564		1.01217	1.00553	1.00606	0.390895	4.67356	4097.92
					37.9	-1.2405	0.0668		1.00952	1.00137	1.00757	0.340411	4.88751	4110.5
					37.92	-1.0928	-0.058		1.01155	1.00655	1.00532	0.388455	4.80139	4120.54
					37.94	-0.9172	-0.2966		1.01133	1.00545	1.00709	0.224323	4.78478	4138.1
					37.96	-1.0955	-0.0222		1.00953	1.00306	1.00692	0.264883	4.8137	4165.69
					37.98	-1.1571	0.0827		1.00764	1.00433	1.00629	0.334544	4.82417	4173.8
					38	-1.1174	-0.0318		1.01029	1.00298	1.0061	0.252273	4.82192	4160.94
					38.02	-0.9965	-0.1217		1.01048	1.00552	1.00606	0.283694	4.70803	4152.17
					38.04	-1.1214	-0.24		1.01211	1.0052	1.00437	0.209529	5.08922	4151.03
					38.06	-0.9953	-0.4406		1.01437	1.00362	1.00773	0.139386	5.24549	4142.18
					38.08	-0.9109	-0.2723		1.01182	1.00421	1.00965	0.276423	4.82797	4116.35
					38.1	-0.9374	-0.3444		1.01067	1.00792	1.00668	0.318226	4.8155	4089.99
					38.12	-0.9223	-0.3197		1.01148	1.00855	1.00597	0.35592	4.68031	4072.02
					38.14	-0.567	-0.7428		1.01156	1.00903	1.01254	0.266268	4.80317	4061.44
					38.16	-1.0355	-0.2942		1.01107	1.00485	1.00667	0.281272	4.79113	4061.41
					38.18	-0.728	-0.6332		1.01309	1.00747	1.00917	0.22614	4.79124	4062.1
					38.2	-0.6367	-0.7195		1.01351	1.00393	1.01192	0.115109	4.71554	4058.31
					38.22	-0.6624	-0.6377		1.01568	1.00713	1.00988	0.244695	4.71422	4056.32
					38.24	-0.8323	-0.4978		1.01474	1.00507	1.00796	0.220446	4.70165	4053.49
					38.26	-0.7602	-0.4111		1.01569	1.00532	1.01023	0.319348	4.62492	4057.28
					38.28	-0.8532	-0.3528		1.01239	1.0037	1.01019	0.255017	4.71397	4084.01
					38.3	-0.7714	-0.2617		1.01713	1.00514	1.01009	0.347703	4.65654	4114.7
					38.32	-0.5148	-0.6033		1.01455	1.00901	1.01255	0.289329	4.77806	4131.55
					38.34	-0.8559	-0.2567		1.0138	1.00388	1.00961	0.254835	4.78018	4143.69
					38.36	-0.5673	-0.584		1.01461	1.01024	1.00887	0.236033	4.75286	4162.44
					38.38	-0.5082	-0.4395		1.01761	1.01058	1.00958	0.312053	4.70017	4208.21
					38.4	-0.4792	-0.2825		1.01607	1.00621	1.01264	0.237664	4.60681	4269.22
					38.42	-0.7301	0.0295		1.01536	1.00749	1.00956	0.399984	4.67335	4272.82
					38.44	-0.4103	-0.5675		1.01775	1.0114	1.00924	0.236923	4.67541	4225.67
					38.46	-0.7367	-0.208		1.01673	1.00351	1.00901	0.210923	4.5656	4193.79
					38.48	-0.4254	-0.7906		1.01767	1.0112	1.00911	0.169833	4.80459	4166.66
					38.5	-0.7712	-0.4218		1.01775	1.00599	1.00715	0.215389	4.74602	4133.46
					38.52	-0.6345	-0.6454		1.01647	1.00479	1.01075	0.148083	4.74833	4093.66
					38.54	-0.5798	-0.7251		1.01685	1.00821	1.00905	0.236057	4.546	4031.84
					38.56	-0.5873	-0.8742		1.01852	1.00812	1.01072	0.263948	4.76397	3976.06
					38.58	-0.6973	-0.8385		1.01792	1.0061	1.00955	0.223241	4.71634	3946.52
					38.6	-0.5393	-0.9706		1.01568	1.00753	1.01193	0.238474	4.58963	3922.96
					38.62	-0.4909	-0.9019		1.01247	1.0127	1.01082	0.407485	4.37824	3905.51
					38.64	-0.7524	-0.786		1.01198	1.0076	1.00961	0.301678	4.57152	3902.5
					38.66	-0.626	-0.9057		1.017	1.00927	1.00903	0.289379	4.62085	3922.91
					38.68	-0.6059	-0.7496		1.01701	1.00375	1.01134	0.189615	4.41446	3962.79
					38.7	-0.6666	-0.688		1.0216	1.00527	1.00749	0.208455	4.46261	3988.74
					38.72	-0.4717	-0.7237		1.02204	1.00662	1.01045	0.273057	4.31752	3994.84
					38.74	-0.2291	-1.1548		1.02484	1.00794	1.01115	0.0980081	4.43968	3998.79
					38.76	-0.2816	-1.0965		1.02262	1.00685	1.01063	0.069772	4.33986	3995.1
					38.78	-0.3861	-0.9968		1.0174	1.00523	1.01099	0.0697785	4.2154	3967.41
					38.8	-0.2961	-1.141		1.02073	1.00718	1.01089	0.116749	4.1942	3921.97
					38.82	0.0583	-1.621		1.03013	1.01286	1.00915	0.0884719	4.12801	3881.61
					38.84	0.0224	-1.6836		1.02978	1.01034	1.00867	-0.0257203	4.09304	3865.94
					38.86	-0.0715	-1.416		1.02674	1.00897	1.0106	0.0692065	4.09853	3897.16
					38.88	0.1369	-1.3629		1.02599	1.00947	1.01481	0.124326	3.97388	3949.77
					38.9	0.075	-1.2952		1.02377	1.01136	1.0122	0.114085	4.00802	3994.43
					38.92	0.0028	-1.0222		1.02549	1.00551	1.01615	0.123293	4.08747	4043.73
					38.94	-0.5166	-0.5765		1.02064	1.00304	1.01032	0.143974	4.27243	4072.77
					38.96	-0.2523	-0.8044		1.02227	1.00478	1.01172	0.0851269	4.12283	4080.23
					38.98	0.0396	-1.202		1.02538	1.01144	1.01142	0.0867656	4.23894	4082.22
					39	-0.103	-1.0655		1.02405	1.01014	1.01175	0.134092	4.36144	4078.83
					39.02	-0.1485	-0.8801		1.02671	1.00743	1.01367	0.216582	4.3127	4070.09
					39.04	-0.1265	-0.9866		1.0213	1.01054	1.0135	0.228875	4.34032	4057.99
					39.06	-0.4339	-0.7674		1.02262	1.00638	1.01164	0.210802	4.57971	4060.88
					39.08	-0.4203	-0.7338		1.01974	1.00949	1.01185	0.299976	4.63543	4077.88
					39.1	-0.5709	-0.6972		1.02005	1.00652	1.0103	0.190057	4.79175	4095.33
					39.12	-0.4466	-0.7576		1.02017	1.00795	1.01198	0.218741	4.78107	4107.73
					39.14	-0.6282	-0.5565		1.01842	1.00418	1.01094	0.171792	4.72145	4115.36
					39.16	-0.5062	-0.7384		1.01793	1.00811	1.0098	0.173379	4.68355	4106.65
					39.18	-0.8027	-0.3475		1.02092	1.00286	1.01096	0.306573	4.84021	4088.88
					39.2	-0.5359	-0.9012		1.02038	1.0072	1.01103	0.13973	5.01841	4079.99
					39.22	-0.4881	-0.9624		1.02114	1.00996	1.00713	0.116468	4.78436	4073.15
					39.24	-0.2771	-1.1196		1.02293	1.00939	1.00998	0.060801	4.68932	4077.28
					39.26	-0.5301	-0.9764		1.02098	1.00762	1.00833	0.0518922	4.93726	4085.01
					39.28	-0.4616	-0.9372		1.02017	1.00284	1.01217	-0.0160444	4.73871	4076.44
					39.3	-0.1706	-1.4169		1.02268	1.00989	1.01273	0.00411657	4.92991	4044.37
					39.32	-0.4397	-1.0972		1.02307	1.00982	1.00822	0.144377	4.73435	3998.98
					39.34	-0.2346	-1.2861		1.02164	1.0091	1.01192	0.0862816	4.58336	3975.18
					39.36	-0.2543	-1.3483		1.02122	1.01022	1.01223	0.0881091	4.83206	3990.67
					39.38	-0.4256	-1.0089		1.02094	1.00728	1.01131	0.116933	4.7775	4039.14
					39.4	-0.6504	-0.6667		1.02012	1.00649	1.00727	0.144965	4.72609	4096.55
					39.42	-0.8199	-0.455		1.01863	1.0025	1.00792	0.0889153	4.92131	4157.97
					39.44	-0.5426	-0.5371		1.01788	1.00701	1.00954	0.118348	4.85242	4237.93
					39.46	-0.548	-0.3841		1.01931	1.00533	1.01018	0.0849814	4.95594	4327.22
					39.48	-0.5731	-0.2516		1.02148	1.003	1.00995	0.0249979	4.9965	4396.48
					39.5	-0.2909	-0.398		1.02519	1.00795	1.00975	0.0777912	4.83526	4425.09
					39.52	-0.4538	-0.304		1.02179	1.00575	1.00981	0.0556507	4.93414	4417
					39.54	-0.8115	0.0095		1.02011	1.00192	1.00601	0.0617936	4.8611	4387.35
					39.56	-0.3884	-0.5108		1.01956	1.00802	1.00989	0.0582379	4.88938	4355.03
					39.58	-0.4782	-0.4268		1.01813	1.0054	1.01083	0.0536238	4.86926	4333.81
					39.6	-0.1761	-0.9074		1.02003	1.00927	1.01101	-0.0577374	4.8449	4304.38
					39.62	-0.4424	-0.6188		1.02387	1.00606	1.0085	0.021101	4.83625	4273.39
					39.64	-0.4168	-0.681		1.02079	1.00682	1.00991	0.0207106	4.911	4272.26
					39.66	-0.3188	-0.5332		1.02288	1.00535	1.01145	0.0482475	4.67811	4308.6
					39.68	-0.2668	-0.4924		1.02211	1.00537	1.01292	0.0193052	4.82591	4386.64
					39.7	-0.3594	-0.0925		1.02015	1.00751	1.01218	0.205823	4.78236	4466.12
					39.72	-0.5349	0.221		1.02134	1.00696	1.00911	0.25891	4.78175	4524.29
					39.74	-0.4593	0.0475		1.0205	1.00564	1.00963	0.0647149	4.9502	4583.59
					39.76	-0.2178	-0.0184		1.02326	1.00908	1.00985	0.106483	4.75458	4620.16
					39.78	-0.2349	-0.0444		1.02334	1.00731	1.00954	0.0327418	4.71044	4614.05
					39.8	-0.3115	-0.1146		1.02356	1.00641	1.00841	-0.0420135	4.86996	4609.96
					39.82	-0.009	-0.2476		1.02125	1.01204	1.01114	0.0480148	4.76902	4647.89
					39.84	-0.1961	0.0116		1.02418	1.00764	1.00856	-0.0492416	4.8346	4724.16
					39.86	0.0165	0.1025		1.02793	1.00845	1.01009	-0.0103545	4.63954	4798.98
					39.88	-0.0138	0.336		1.02795	1.01082	1.00795	0.0980193	4.5123	4850.58
					39.9	0.1723	0.2156		1.02503	1.00976	1.01307	0.0368267	4.55462	4882.81
					39.92	0.1432	0.2334		1.02471	1.01123	1.01078	0.0219943	4.56485	4908.41
					39.94	0.2693	0.3549		1.02861	1.00974	1.01338	0.0741017	4.41301	4941.46
					39.96	0.0085	0.5975		1.0288	1.00803	1.00945	0.107371	4.34053	4920.9
					39.98	0.3662	-0.0465		1.02844	1.0122	1.01415	0.103738	4.35178	4780.32
					40	0.2273	-0.1523		1.03464	1.00997	1.01265	0.175299	4.24377	4599.33
					40.02	0.1309	-0.3558		1.03009	1.00987	1.01294	0.157351	4.30793	4484.4
					40.04	0.0233	-0.2999		1.03084	1.008	1.012	0.171262	4.21058	4429.56
					40.06	0.0702	-0.4807		1.03015	1.00821	1.01282	0.114519	4.30768	4406.28
					40.08	0.1446	-0.7828		1.0229	1.00921	1.01473	-0.0294644	4.50219	4404.08
					40.1	-0.3994	-0.0734		1.01778	1.00837	1.01003	0.233615	4.48142	4406.47
					40.12	-0.1967	-0.1525		1.01759	1.01071	1.01336	0.315589	4.42389	4410.34
					40.14	-0.2414	-0.2227		1.02119	1.00869	1.01192	0.206931	4.54748	4417.67
					40.16	-0.2271	-0.2985		1.02432	1.00661	1.01189	0.116074	4.6067	4421.44
					40.18	-0.3432	-0.3224		1.02358	1.00616	1.00851	0.0317601	4.60123	4409.69
					40.2	-0.4449	-0.2509		1.02358	1.00578	1.01024	0.152735	4.76625	4366.21
					40.22	-0.3629	-0.419		1.01897	1.00558	1.01277	0.130235	4.61878	4296.44
					40.24	-0.6242	-0.2027		1.02026	1.00532	1.00938	0.274387	4.54419	4218.86
					40.26	-0.4802	-0.7969		1.02038	1.00528	1.00945	0.0143156	4.73241	4149.73
					40.28	-0.5826	-0.7712		1.02146	1.00497	1.00922	0.0684691	4.86537	4115.99
					40.3	-0.5341	-0.8335		1.02048	1.00727	1.009	0.0670409	4.97979	4148.19
					40.32	-0.4698	-0.7139		1.01954	1.00923	1.00797	0.102469	4.80371	4203.3
					40.34	-0.4581	-0.8048		1.02258	1.00825	1.00786	0.0299202	4.96941	4219
					40.36	-0.4336	-0.879		1.02356	1.00395	1.01149	-0.0417493	5.03115	4190.5
					40.38	-0.2081	-1.1307		1.02369	1.00866	1.01009	-0.0160444	4.66201	4124.83
					40.4	-0.1408	-1.5152		1.02401	1.01068	1.01003	-0.0988118	4.91518	4069.84
					40.42	-0.0836	-1.2828		1.03028	1.00866	1.01191	0.0395308	4.6671	4065.27
					40.44	-0.2043	-1.2037		1.03075	1.0041	1.01199	-0.0828411	4.79473	4097.5
					40.46	-0.2207	-1.1579		1.03148	1.00451	1.00976	-0.129614	4.77708	4141.95
					40.48	0.3821	-1.5671		1.03745	1.01407	1.01067	-0.0592465	4.47167	4172.87
					40.5	0.5017	-1.5391		1.0402	1.01118	1.01298	-0.109268	4.30876	4195.41
					40.52	0.6096	-1.5161		1.04116	1.011	1.01294	-0.14519	4.1061	4228.28
					40.54	0.6484	-1.334		1.04594	1.00843	1.01353	-0.118414	3.89649	4253.26
					40.56	0.9745	-1.6299		1.04518	1.01354	1.01477	-0.120909	3.7256	4252.81
					40.58	0.7147	-1.3561		1.03632	1.0121	1.01394	-0.0788046	3.66746	4246.07
					40.6	0.6676	-1.2559		1.03752	1.01087	1.0143	-0.0425983	3.66019	4244.01
					40.62	0.7031	-1.2382		1.03802	1.01255	1.01426	0.016423	3.65158	4250.93
					40.64	0.4305	-0.9669		1.03782	1.01493	1.00875	0.13075	3.75588	4272.56
					40.66	0.6341	-1.022		1.03743	1.01376	1.0145	0.143623	3.73997	4292.15
					40.68	0.5287	-0.8137		1.03459	1.01132	1.01424	0.141553	3.56575	4301.41
					40.7	0.4311	-0.6893		1.03193	1.01327	1.0135	0.247326	3.62912	4303.41
					40.72	0.1786	-0.5254		1.02886	1.0107	1.01331	0.246147	3.89814	4311.04
					40.74	0.2224	-0.5574		1.03192	1.00912	1.01383	0.201382	3.88739	4315.49
					40.76	0.1917	-0.6502		1.02913	1.00994	1.01296	0.15557	3.94675	4303.11
					40.78	0.0653	-0.6603		1.02679	1.01162	1.01179	0.19475	4.18149	4290.66
					40.8	0.0256	-0.622		1.02891	1.00959	1.01202	0.167201	4.2414	4297.63
					40.82	0.0564	-0.7395		1.02693	1.00722	1.01447	0.0192455	4.49329	4344.74
					40.84	0.0026	-0.6659		1.02509	1.00851	1.01182	-0.0215478	4.52455	4404.4
					40.86	0.0001	-0.7286		1.02306	1.00689	1.01309	-0.104109	4.61188	4412.9
					40.88	-0.0229	-0.7814		1.02604	1.00929	1.01034	-0.0558672	4.62149	4383.04
					40.9	0.1138	-0.8742		1.02477	1.00981	1.0137	-0.032763	4.61725	4376.89
					40.92	-0.0862	-0.5342		1.032	1.00398	1.01153	-0.0408433	4.52093	4397.49
					40.94	-0.0447	-0.5511		1.02944	1.00719	1.0102	-0.0163344	4.47005	4418.38
					40.96	0.0805	-0.6142		1.03087	1.00849	1.01119	0.0197645	4.36762	4409.52
					40.98	-0.0558	-0.6679		1.02685	1.00879	1.01162	0.0290305	4.65549	4380.88
					41	-0.0938	-0.5597		1.02905	1.0041	1.01303	0.00721528	4.46511	4347.53
					41.02	0.1701	-0.9706		1.03147	1.01175	1.01125	0.0670177	4.34896	4274.75
					41.04	-0.167	-0.7865		1.028	1.00974	1.0092	0.153133	4.36429	4180.04
					41.06	-0.3213	-0.7721		1.02759	1.00523	1.01152	0.144032	4.50757	4109.94
					41.08	-0.0021	-1.1888		1.02554	1.01045	1.01327	0.123326	4.40045	4069.31
					41.1	-0.1253	-1.1377		1.02656	1.01072	1.0118	0.163132	4.55238	4058.54
					41.12	-0.308	-0.9277		1.02606	1.00617	1.01287	0.14377	4.69114	4078.9
					41.14	-0.5021	-0.7058		1.02553	1.00427	1.01115	0.147866	4.77888	4110.97
					41.16	-0.5663	-0.6374		1.0225	1.00584	1.00904	0.140999	4.79323	4146.14
					41.18	-0.1459	-1.116		1.02224	1.01046	1.01173	0.00540174	4.87984	4198.03
					41.2	-0.3004	-0.7287		1.02479	1.00435	1.01153	-0.0310739	4.76313	4265.24
					41.22	-0.0968	-0.9303		1.02477	1.01148	1.00986	-0.0261073	4.91754	4342.03
					41.24	-0.3154	-0.3702		1.02524	1.00583	1.01063	0.0289147	4.88575	4440.65
					41.26	-0.3404	-0.0638		1.02313	1.0071	1.00759	0.00497606	4.77948	4592.2
					41.28	-0.2272	0.261		1.02118	1.00829	1.00875	-0.00285158	4.85482	4820.56
					41.3	-0.279	1.1127		1.01965	1.00513	1.01039	0.0893014	4.71686	5110.23
					41.32	-0.4794	2.0515		1.02002	1.0022	1.00835	0.14376	4.78414	5449.07
					41.34	-0.0219	2.408		1.02027	1.00611	1.0113	0.144787	4.58456	5793.67
					41.36	0.1927	2.8012		1.02613	1.00906	1.01129	0.229369	4.58118	6049.37
					41.38	-0.1425	3.4467		1.02979	1.00277	1.00977	0.250447	4.7893	6201.19
					41.4	0.2022	3.1609		1.02599	1.00922	1.01138	0.216975	4.78271	6270.84
					41.42	0.2228	3.2108		1.03241	1.00588	1.01183	0.227696	4.57192	6224.68
					41.44	0.022	3.0771		1.02591	1.00615	1.01161	0.2857	4.61593	6066.95
					41.46	0.0155	2.6862		1.02088	1.00692	1.01383	0.282961	4.6846	5893.28
					41.48	0.0428	2.5333		1.02976	1.00843	1.01053	0.345377	4.53144	5788.43
					41.5	0.1675	2.3199		1.03187	1.00984	1.01219	0.379551	4.53934	5726.06
					41.52	-0.4505	2.5898		1.01882	1.00354	1.01163	0.386103	4.77101	5603.61
					41.54	-0.3818	2.1152		1.02201	1.00718	1.00905	0.388593	4.70628	5425.69
					41.56	-0.4787	1.9428		1.02089	1.00173	1.01284	0.329261	4.79577	5291.1
					41.58	-0.5304	1.6777		1.02007	1.00149	1.01049	0.222721	4.74996	5191.05
					41.6	-0.6744	1.5645		1.01877	1.00357	1.00684	0.245172	4.77662	5101.94
					41.62	-0.6453	1.471		1.01829	1.00517	1.0081	0.298953	4.90219	5075.78
					41.64	-0.6451	1.4601		1.01644	1.00624	1.00759	0.298953	4.89021	5080.58
					41.66	-0.381	1.0207		1.01494	1.00833	1.00869	0.15261	4.78781	5043.02
					41.68	-0.6324	1.2581		1.01985	1.00473	1.00633	0.215062	4.78394	4997.57
					41.7	-0.4737	0.9397		1.01987	1.00552	1.00833	0.134181	4.86908	4963.42
					41.72	-0.509	1.0019		1.01727	1.00489	1.00887	0.193709	4.63857	4903.31
					41.74	-0.6149	0.9354		1.01528	1.0052	1.00873	0.226396	4.76055	4839.45
					41.76	-0.7056	0.9689		1.01542	1.00442	1.00923	0.299129	4.77996	4779.09
					41.78	-0.6525	0.8145		1.0169	1.00254	1.01118	0.25786	4.7677	4720.64
					41.8	-0.6489	0.7383		1.01545	1.00419	1.00828	0.186782	4.69291	4730.08
					41.82	-0.5158	0.724		1.0163	1.00741	1.00879	0.224174	4.79268	4802.41
					41.84	-0.7063	1.1382		1.01501	1.00661	1.00722	0.321764	4.79241	4876.92
					41.86	-0.7341	1.0482		1.01637	1.00642	1.00487	0.143422	5.13018	4974.54
					41.88	-0.6046	1.1972		1.01631	1.00494	1.00847	0.151021	5.07733	5062.02
					41.9	-0.5786	1.1956		1.01516	1.00266	1.01039	0.0888313	5.07084	5076.24
					41.92	-0.7248	1.2919		1.01716	1.00226	1.00763	0.143588	4.99858	5027.33
					41.94	-0.3534	0.5651		1.01897	1.00572	1.01016	0.0672857	4.82811	4853.03
					41.96	-0.7668	0.637		1.01827	1.00122	1.00901	0.207902	4.74091	4602.15
					41.98	-1.0837	0.2607		1.01532	1.00211	1.00545	0.156876	5.20316	4422
					42	-0.8402	-0.1281		1.01519	1.00299	1.01033	0.153605	5.18422	4323.83
					42.02	-0.8148	-0.2168		1.01647	1.00452	1.00797	0.146261	5.0323	4286.34
					42.04	-1.0242	-0.1226		1.01331	1.00203	1.00777	0.111582	5.25314	4285.99
					42.06	-1.0812	0.1507		1.01238	1.0001	1.00913	0.201363	5.08894	4301.61
					42.08	-1.0686	0.1534		1.01418	1.00327	1.00457	0.178971	5.01706	4345.12
					42.1	-0.7367	-0.0303		1.01586	1.00896	1.00576	0.205727	5.00265	4418.88
					42.12	-0.7084	0.0767		1.01402	1.00714	1.00759	0.14588	5.05174	4500.27
					42.14	-0.7751	0.3599		1.01483	1.00538	1.00808	0.202906	5.02404	4560.19
					42.16	-0.7751	0.4669		1.01574	1.00627	1.00805	0.260224	5.06715	4598.96
					42.18	-0.4857	0.0574		1.01719	1.00732	1.01027	0.0898821	5.15599	4618.06
					42.2	-0.8117	0.4867		1.01497	1.00282	1.00946	0.166596	5.1271	4616.77
					42.22	-0.6405	0.178		1.01677	1.00731	1.00712	0.109658	5.10777	4605.07
					42.24	-0.5462	0.1738		1.01639	1.00629	1.00868	0.0958949	4.90086	4596.93
					42.26	-0.6484	0.464		1.01671	1.00548	1.00773	0.209288	4.69209	4598.45
					42.28	-0.6472	0.3007		1.01371	1.00516	1.007	0.0733379	4.74792	4597.84
					42.3	-0.5998	0.2853		1.01596	1.00738	1.00824	0.189837	4.88714	4592.2
					42.32	-0.579	0.4491		1.01805	1.00655	1.00985	0.30103	4.74252	4585.88
					42.34	-0.5333	0.2134		1.01766	1.00491	1.00976	0.114654	4.82574	4582.45
[truncated: 2,730 more rows]

## Sheet: Figure 5
Fig. 5c, h: data from 99 cm long record (minus homogenized top 7 cm). Here, PCA does not contain empty cells (no data).	PANEL C	detrended	Age (cal. yrs B.P.)	PC 1_detrended	smoothed	Age (cal. yrs B.P.)	PC 1_30-yr smoothed	SMI	Age (cal. yrs B.P.)	Age (cal. yrs B.P.)_median	PC 1_detrended	PC 1_detrended µ+σ	Area under the curve	Storm Magnitude Index		PANEL H	detrended	Age (cal. yrs B.P.)	PC 2_detrended	smoothed	Age (cal. yrs B.P.)	PC 2_30-yr smoothed	SMI	Age (cal. yrs B.P.)	Age (cal. yrs B.P.)_median	PC 2_detrended	PC 2_detrended µ+σ	Area under the curve	Storm Magnitude Index
Prior smoothing, data was detrended, then resampled at 2-yr resolution. Then, PC data in intervals 1,581-3,340 and 3,570-9,656 (cal. yrs B.P.) was removed.			1581	-0.107564		1581	0.05176		1581		-0.107564	0.561069						1581	0.0653237		1581	0.22228		1581		0.0653237	0.988209
1,581-3,340 and 3,570-9656 (cal. yrs B.P.) were smoothed separately.			1586	0.094839		1583	0.073361		1586		0.094839	0.561069						1586	0.113835		1583	0.23735		1586		0.113835	0.988209
			1591	0.028242		1585	0.088765		1591		0.028242	0.561069						1591	0.406646		1585	0.26594		1591		0.406646	0.988209
			1596	0.255545		1587	0.099664		1596		0.255545	0.561069						1596	0.275157		1587	0.30437		1596		0.275157	0.988209
			1601	0.208648		1589	0.12198		1601		0.208648	0.561069						1601	0.688667		1589	0.3258		1601		0.688667	0.988209
			1606	0.605751		1591	0.15309		1606		0.605751	0.561069						1606	0.370978		1591	0.33417		1606		0.370978	0.988209
			1610	0.291154		1593	0.1798		1610		0.291154	0.561069						1610	0.740589		1593	0.3434		1610		0.740589	0.988209
			1615	0.543557		1595	0.19247		1615		0.543557	0.561069						1615	0.588		1595	0.36371		1615		0.588	0.988209
			1620	0.28996		1597	0.22241		1620		0.28996	0.561069						1620	0.580011		1597	0.4067		1620		0.580011	0.988209
			1625	0.215163		1599	0.25369		1625		0.215163	0.561069						1625	0.800822		1599	0.44432		1625		0.800822	0.988209
			1630	0.169366		1601	0.28631		1630		0.169366	0.561069						1630	0.656533		1601	0.47658		1630		0.656533	0.988209
			1635	0.328268		1603	0.31035		1635		0.328268	0.561069						1635	0.441044		1603	0.50407		1635		0.441044	0.988209
			1639	0.350571		1605	0.3294		1639		0.350571	0.561069						1639	0.414155		1605	0.52354		1639		0.414155	0.988209
			1644	0.371274		1607	0.34585		1644		0.371274	0.561069						1644	0.509966		1607	0.53804		1644		0.509966	0.988209
			1649	0.257777		1609	0.35425		1649		0.257777	0.561069						1649	0.406377		1609	0.56194		1649		0.406377	0.988209
			1654	0.12468		1611	0.35458		1654		0.12468	0.561069						1654	0.537888		1611	0.59523		1654		0.537888	0.988209
			1659	0.169383		1613	0.3513		1659		0.169383	0.561069						1659	0.398399		1613	0.62092		1659		0.398399	0.988209
			1664	0.367686		1615	0.34804		1664		0.367686	0.561069						1664	0.436009		1615	0.63172		1664		0.436009	0.988209
			1669	0.471789		1617	0.34754		1669		0.471789	0.561069						1669	0.40182		1617	0.62671		1669		0.40182	0.988209
			1673	0.102992		1619	0.34069		1673		0.102992	0.561069						1673	0.551931		1619	0.62442		1673		0.551931	0.988209
			1678	0.283995		1621	0.32748		1678		0.283995	0.561069						1678	0.0693422		1621	0.62485		1678		0.0693422	0.988209
			1683	0.010998		1623	0.31497		1683		0.010998	0.561069						1683	0.153253		1623	0.62247		1683		0.153253	0.988209
			1688	0.102201		1625	0.31369		1688		0.102201	0.561069						1688	0.130964		1625	0.60687		1688		0.130964	0.988209
			1693	0.389604		1627	0.31484		1693		0.389604	0.561069						1693	-0.238125		1627	0.58969		1693		-0.238125	0.988209
			1698	0.367307		1629	0.3098		1698		0.367307	0.561069						1698	-0.0678141		1629	0.57914		1698		-0.0678141	0.988209
			1703	0.27031		1631	0.29681		1703		0.27031	0.561069						1703	0.137297		1631	0.57256		1703		0.137297	0.988209
			1707	0.475113		1633	0.28754		1707		0.475113	0.561069						1707	0.0362077		1633	0.56343		1707		0.0362077	0.988209
			1712	0.507816		1635	0.28202		1712		0.507816	0.561069						1712	-0.0317813		1635	0.55175		1712		-0.0317813	0.988209
			1717	0.322619		1637	0.27732		1717		0.322619	0.561069						1717	0.32003		1637	0.54073		1717		0.32003	0.988209
			1722	0.410022		1639	0.27107		1722		0.410022	0.561069						1722	0.354141		1639	0.52734		1722		0.354141	0.988209
			1727	0.605525		1641	0.26563		1727		0.605525	0.561069						1727	0.324651		1641	0.50795		1727		0.324651	0.988209
			1732	0.758127		1643	0.26261		1732	1729.5	0.758127	0.561069	3.40913	3.40913				1732	-0.0392377		1643	0.48869		1732		-0.0392377	0.988209
			1737	0.37483		1645	0.262		1737		0.37483	0.561069						1737	-0.0136267		1645	0.46956		1737		-0.0136267	0.988209
			1741	0.556033		1647	0.26517		1741		0.556033	0.561069						1741	-0.426216		1647	0.45622		1741		-0.426216	0.988209
			1746	0.647436		1649	0.26939		1746		0.647436	0.561069						1746	-0.606105		1649	0.44964		1746		-0.606105	0.988209
			1751	0.916239		1651	0.27341		1751	1814	0.916239	0.561069	3.90919	140.849				1751	-0.679494		1651	0.44885		1751		-0.679494	0.988209
			1756	0.816042		1653	0.27945		1756		0.816042	0.561069	4.3307					1756	-0.444283		1653	0.44804		1756		-0.444283	0.988209
			1761	0.899345		1655	0.28754		1761		0.899345	0.561069	4.28847					1761	-0.211972		1655	0.44722		1761		-0.211972	0.988209
			1766	0.904748		1657	0.28277		1766		0.904748	0.561069	4.51023					1766	0.289639		1657	0.44885		1766		0.289639	0.988209
			1771	1.41425		1659	0.26516		1771		1.41425	0.561069	5.7975					1771	0.0298497		1659	0.45292		1771		0.0298497	0.988209
			1775	1.20405		1661	0.25362		1775		1.20405	0.561069	5.23661					1775	0.738661		1661	0.44423		1775		0.738661	0.988209
			1780	1.18266		1663	0.24992		1780		1.18266	0.561069	5.96678					1780	0.872072		1663	0.42543		1780		0.872072	0.988209
			1785	1.25116		1665	0.24803		1785		1.25116	0.561069	6.08454					1785	0.806883		1665	0.40408		1785		0.806883	0.988209
			1790	1.01176		1667	0.24241		1790		1.01176	0.561069	5.65731					1790	1.28249		1667	0.38146		1790		1.28249	0.988209
			1795	1.17867		1669	0.23306		1795		1.17867	0.561069	5.47607					1795	1.2682		1669	0.35758		1795	1811.5	1.2682	0.988209	6.37674	56.1036
			1800	1.37037		1671	0.22731		1800		1.37037	0.561069	6.37259					1800	1.21662		1671	0.3332		1800		1.21662	0.988209	6.21205
			1805	1.38717		1673	0.22281		1805		1.38717	0.561069	6.89385					1805	1.10123		1673	0.31195		1805		1.10123	0.988209	5.7946
			1809	1.26517		1675	0.22216		1809		1.26517	0.561069	5.30469					1809	1.47694		1675	0.2892		1809		1.47694	0.988209	5.15633
			1814	1.22268		1677	0.22389		1814		1.22268	0.561069	6.21963					1814	1.41095		1677	0.2556		1814		1.41095	0.988209	7.21971
			1819	1.32448		1679	0.228		1819		1.32448	0.561069	6.3679					1819	1.31316		1679	0.21116		1819		1.31316	0.988209	6.81027
			1824	1.37988		1681	0.22748		1824		1.37988	0.561069	6.76091					1824	1.20047		1681	0.17122		1824		1.20047	0.988209	6.28407
			1828	0.889686		1683	0.22358		1828		0.889686	0.561069	4.53914					1828	1.61548		1683	0.13672		1828		1.61548	0.988209	5.6319
			1833	1.41439		1685	0.21533		1833		1.41439	0.561069	5.76019					1833	1.03169		1685	0.10815		1833		1.03169	0.988209	6.61793
			1837	1.21799		1687	0.21677		1837		1.21799	0.561069	5.26476					1837	0.856903		1687	0.080042		1837		0.856903	0.988209
			1842	1.1746		1689	0.22793		1842		1.1746	0.561069	5.98147					1842	0.437514		1689	0.0524		1842		0.437514	0.988209
			1846	1.022		1691	0.24108		1846		1.022	0.561069	4.39319					1846	0.379824		1691	0.034257		1846		0.379824	0.988209
			1851	1.1251		1693	0.25624		1851		1.1251	0.561069	5.36775					1851	0.0403354		1693	0.025613		1851		0.0403354	0.988209
			1855	0.704604		1695	0.27349		1855		0.704604	0.561069	3.65941					1855	0.250546		1695	0.020472		1855		0.250546	0.988209
			1860	0.883707		1697	0.2989		1860		0.883707	0.561069	3.97078					1860	-0.112243		1697	0.011281		1860		-0.112243	0.988209
			1864	0.69861		1699	0.32955		1864		0.69861	0.561069	3.16463					1864	-0.293332		1699	0.0036361		1864		-0.293332	0.988209
			1869	0.724013		1701	0.35283		1869		0.724013	0.561069	3.55656					1869	-0.655221		1701	0.0059672		1869		-0.655221	0.988209
			1873	0.667816		1703	0.36874		1873		0.667816	0.561069	2.78366					1873	-0.72161		1703	0.018274		1873		-0.72161	0.988209
			1878	0.624519		1705	0.38193		1878		0.624519	0.561069	3.23084					1878	-1.0389		1705	0.03671		1878		-1.0389	0.988209
			1882	0.456122		1707	0.38979		1882		0.456122	0.561069						1882	-0.934188		1707	0.065897		1882		-0.934188	0.988209
			1887	0.318925		1709	0.39376		1887		0.318925	0.561069						1887	-0.739777		1709	0.10499		1887		-0.739777	0.988209
			1891	0.411128		1711	0.40354		1891		0.411128	0.561069						1891	-0.773966		1711	0.13875		1891		-0.773966	0.988209
			1896	0.336931		1713	0.41912		1896		0.336931	0.561069						1896	-0.584555		1713	0.16719		1896		-0.584555	0.988209
			1900	0.319534		1715	0.44036		1900		0.319534	0.561069						1900	-0.604244		1715	0.18091		1900		-0.604244	0.988209
			1905	0.337437		1717	0.46826		1905		0.337437	0.561069						1905	-0.372534		1717	0.17946		1905		-0.372534	0.988209
			1909	0.271039		1719	0.49567		1909		0.271039	0.561069						1909	-0.0114226		1719	0.16804		1909		-0.0114226	0.988209
			1914	0.469442		1721	0.50604		1914		0.469442	0.561069						1914	-0.331612		1721	0.16066		1914		-0.331612	0.988209
			1918	0.586445		1723	0.49935		1918		0.586445	0.561069						1918	-0.484401		1723	0.15734		1918		-0.484401	0.988209
			1923	0.476748		1725	0.49783		1923		0.476748	0.561069						1923	-0.61769		1725	0.14208		1923		-0.61769	0.988209
			1927	0.398451		1727	0.50148		1927		0.398451	0.561069						1927	-0.818279		1727	0.11488		1927		-0.818279	0.988209
			1931	0.582654		1729	0.50961		1931		0.582654	0.561069						1931	-1.07827		1729	0.079092		1931		-1.07827	0.988209
			1936	0.327757		1731	0.5251		1936		0.327757	0.561069						1936	-0.532357		1731	0.02913		1936		-0.532357	0.988209
			1940	0.40106		1733	0.55034		1940		0.40106	0.561069						1940	-0.784446		1733	-0.033591		1940		-0.784446	0.988209
			1945	0.472863		1735	0.58042		1945		0.472863	0.561069						1945	-0.766935		1735	-0.099178		1945		-0.766935	0.988209
			1949	0.467166		1737	0.61533		1949		0.467166	0.561069						1949	-0.826824		1737	-0.16763		1949		-0.826824	0.988209
			1954	0.448769		1739	0.6438		1954		0.448769	0.561069						1954	-0.516413		1739	-0.22988		1954		-0.516413	0.988209
			1958	0.143372		1741	0.66438		1958		0.143372	0.561069						1958	-0.313702		1741	-0.28506		1958		-0.313702	0.988209
			1963	0.416675		1743	0.67953		1963		0.416675	0.561069						1963	-0.843092		1743	-0.33323		1963		-0.843092	0.988209
			1967	0.469378		1745	0.69283		1967		0.469378	0.561069						1967	-1.27438		1745	-0.36549		1967		-1.27438	0.988209
			1972	-0.0258193		1747	0.70428		1972		-0.0258193	0.561069						1972	-0.73327		1747	-0.38186		1972		-0.73327	0.988209
			1976	0.0717837		1749	0.71894		1976		0.0717837	0.561069						1976	-1.07186		1749	-0.38034		1976		-1.07186	0.988209
			1981	0.278187		1751	0.74398		1981		0.278187	0.561069						1981	-1.25175		1751	-0.36613		1981		-1.25175	0.988209
			1985	0.14309		1753	0.7861		1985		0.14309	0.561069						1985	-1.07674		1753	-0.34937		1985		-1.07674	0.988209
			1990	0.569193		1755	0.83577		1990		0.569193	0.561069						1990	-1.71573		1755	-0.32579		1990		-1.71573	0.988209
			1994	0.441995		1757	0.89298		1994		0.441995	0.561069						1994	-1.27612		1757	-0.29539		1994		-1.27612	0.988209
			1999	0.408298		1759	0.94075		1999		0.408298	0.561069						1999	-1.4338		1759	-0.23656		1999		-1.4338	0.988209
			2003	0.194601		1761	0.97908		2003		0.194601	0.561069						2003	-1.22359		1761	-0.14931		2003		-1.22359	0.988209
			2008	0.767704		1763	1.012		2008		0.767704	0.561069						2008	-1.78338		1763	-0.055122		2008		-1.78338	0.988209
			2012	0.332707		1765	1.0372		2012		0.332707	0.561069						2012	-1.32277		1765	0.04458		2012		-1.32277	0.988209
			2017	0.42751		1767	1.0559		2017		0.42751	0.561069						2017	-1.26156		1767	0.14715		2017		-1.26156	0.988209
			2021	0.564513		1769	1.0791		2021		0.564513	0.561069						2021	-1.12745		1769	0.24171		2021		-1.12745	0.988209
			2026	0.557416		1771	1.1068		2026		0.557416	0.561069						2026	-0.925539		1771	0.32825		2026		-0.925539	0.988209
			2030	0.691019		1773	1.1283		2030		0.691019	0.561069						2030	-0.685228		1773	0.42125		2030		-0.685228	0.988209
			2035	0.952622		1775	1.1412		2035	2104	0.952622	0.561069	4.1091	227.316				2035	-0.0411167		1775	0.52073		2035		-0.0411167	0.988209
			2039	1.21742		1777	1.1509		2039		1.21742	0.561069	4.34009					2039	0.755894		1777	0.62017		2039		0.755894	0.988209
			2043	1.50613		1779	1.1649		2043		1.50613	0.561069	5.44711					2043	1.85181		1779	0.70586		2043		1.85181	0.988209
			2048	1.81063		1781	1.1833		2048		1.81063	0.561069	8.2919					2048	2.51582		1781	0.77778		2048	2075	2.51582	0.988209	10.9191	139.18
			2052	1.84743		1783	1.1998		2052		1.84743	0.561069	7.31613					2052	3.09083		1783	0.84511		2052		3.09083	0.988209	11.2133
			2057	2.03124		1785	1.208		2057		2.03124	0.561069	9.69668					2057	2.79414		1785	0.91799		2057		2.79414	0.988209	14.7124
			2061	2.23724		1787	1.2053		2061		2.23724	0.561069	8.53695					2061	2.42095		1787	0.99557		2061		2.42095	0.988209	10.4302
			2066	2.29994		1789	1.21		2066		2.29994	0.561069	11.343					2066	2.20346		1789	1.0464		2066		2.20346	0.988209	11.561
			2070	2.17785		1791	1.2222		2070		2.17785	0.561069	8.95558					2070	2.07057		1791	1.0706		2070		2.07057	0.988209	8.54806
			2075	2.10445		1793	1.2309		2075		2.10445	0.561069	10.7057					2075	2.16708		1793	1.1038		2075		2.16708	0.988209	10.5941
			2079	1.98765		1795	1.2361		2079		1.98765	0.561069	8.1842					2079	2.10729		1795	1.1459		2079		2.10729	0.988209	8.54875
			2084	2.17135		1797	1.2396		2084		2.17135	0.561069	10.3975					2084	1.9223		1797	1.1853		2084		1.9223	0.988209	10.074
			2088	2.07836		1799	1.2401		2088		2.07836	0.561069	8.49942					2088	2.21201		1799	1.2247		2088		2.21201	0.988209	8.26864
			2093	1.98716		1801	1.2395		2093		1.98716	0.561069	10.1638					2093	2.20073		1801	1.2637		2093		2.20073	0.988209	11.0318
			2097	1.72116		1803	1.2481		2097		1.72116	0.561069	7.41665					2097	2.14294		1803	1.2873		2097		2.14294	0.988209	8.68732
			2102	1.52027		1805	1.2658		2102		1.52027	0.561069	8.10357					2102	1.60935		1805	1.2957		2102		1.60935	0.988209	9.38071
			2106	1.70937		1807	1.2859		2106		1.70937	0.561069	6.45927					2106	0.995758		1807	1.295		2106		0.995758	0.988209	5.21021
			2111	1.54367		1809	1.303		2111		1.54367	0.561069	8.1326					2111	0.773069		1809	1.2916		2111		0.773069	0.988209
			2115	1.36408		1811	1.3082		2115		1.36408	0.561069	5.81549					2115	0.88298		1811	1.294		2115		0.88298	0.988209
			2120	1.49298		1813	1.292		2120		1.49298	0.561069	7.14263					2120	1.13269		1813	1.3116		2120		1.13269	0.988209
			2124	1.68858		1815	1.2695		2124		1.68858	0.561069	6.36312					2124	1.5002		1815	1.3297		2124	2126.5	1.5002	0.988209	5.26579	20.0442
			2129	1.62738		1817	1.2583		2129		1.62738	0.561069	8.28991					2129	1.73851		1817	1.3345		2129		1.73851	0.988209	8.09679
			2133	1.47609		1819	1.2605		2133		1.47609	0.561069	6.20694					2133	1.60232		1819	1.3268		2133		1.60232	0.988209	6.68167
			2138	1.48829		1821	1.2558		2138		1.48829	0.561069	7.41094					2138	0.905434		1821	1.3163		2138		0.905434	0.988209
			2142	1.25079		1823	1.2486		2142		1.25079	0.561069	5.47817					2142	0.358445		1823	1.2875		2142		0.358445	0.988209
			2146	0.962396		1825	1.2443		2146		0.962396	0.561069	4.42638					2146	-0.0754437		1825	1.235		2146		-0.0754437	0.988209
			2151	1.0092		1827	1.2399		2151		1.0092	0.561069	4.92899					2151	-0.302933		1827	1.173		2151		-0.302933	0.988209
			2155	1.2491		1829	1.2336		2155		1.2491	0.561069	4.5166					2155	-0.758122		1829	1.1063		2155		-0.758122	0.988209
			2160	1.2552		1831	1.2214		2160		1.2552	0.561069	6.26077					2160	-1.16141		1831	1.0398		2160		-1.16141	0.988209
			2164	0.869007		1833	1.2054		2164		0.869007	0.561069	4.24842					2164	-0.8373		1833	0.97046		2164		-0.8373	0.988209
			2169	0.68581		1835	1.1893		2169		0.68581	0.561069	3.88704					2169	-0.731089		1835	0.89465		2169		-0.731089	0.988209
			2173	0.618913		1837	1.1745		2173		0.618913	0.561069	2.60945					2173	-0.957178		1837	0.8128		2173		-0.957178	0.988209
			2178	0.833816		1839	1.1443		2178		0.833816	0.561069	3.63182					2178	-1.10787		1839	0.74097		2178		-1.10787	0.988209
			2182	0.512719		1841	1.1074		2182		0.512719	0.561069						2182	-0.912056		1841	0.67072		2182		-0.912056	0.988209
			2187	0.400822		1843	1.0917		2187		0.400822	0.561069						2187	-0.898445		1843	0.57697		2187		-0.898445	0.988209
			2191	0.625325		1845	1.0819		2191		0.625325	0.561069						2191	-1.08333		1845	0.47441		2191		-1.08333	0.988209
			2196	0.724028		1847	1.0574		2196	2196	0.724028	0.561069	3.37338	6.2427				2196	-1.20712		1847	0.37956		2196		-1.20712	0.988209
			2200	0.710631		1849	1.0128		2200		0.710631	0.561069	2.86932					2200	-1.24011		1849	0.29424		2200		-1.24011	0.988209
			2205	0.470534		1851	0.97198		2205		0.470534	0.561069						2205	-0.883502		1851	0.20691		2205		-0.883502	0.988209
			2209	0.501237		1853	0.93837		2209		0.501237	0.561069						2209	-0.925091		1853	0.11575		2209		-0.925091	0.988209
			2214	0.37094		1855	0.90659		2214		0.37094	0.561069						2214	-0.80948		1855	0.026126		2214		-0.80948	0.988209
			2218	0.371043		1857	0.8741		2218		0.371043	0.561069						2218	-0.697869		1857	-0.054528		2218		-0.697869	0.988209
			2223	0.444746		1859	0.84286		2223		0.444746	0.561069						2223	-0.823158		1859	-0.13084		2223		-0.823158	0.988209
			2227	0.343449		1861	0.81555		2227		0.343449	0.561069						2227	-0.473247		1861	-0.21369		2227		-0.473247	0.988209
			2232	0.522152		1863	0.78826		2232		0.522152	0.561069						2232	-0.394236		1863	-0.29952		2232		-0.394236	0.988209
			2236	0.479555		1865	0.75483		2236		0.479555	0.561069						2236	0.0250748		1865	-0.37877		2236		0.0250748	0.988209
			2241	0.401058		1867	0.71303		2241		0.401058	0.561069						2241	0.0269857		1867	-0.44549		2241		0.0269857	0.988209
			2245	0.197461		1869	0.68062		2245		0.197461	0.561069						2245	0.175697		1869	-0.51487		2245		0.175697	0.988209
			2250	0.448363		1871	0.65857		2250		0.448363	0.561069						2250	-0.205092		1871	-0.58608		2250		-0.205092	0.988209
			2254	0.424466		1873	0.62808		2254		0.424466	0.561069						2254	-0.496482		1873	-0.64242		2254		-0.496482	0.988209
			2258	0.413769		1875	0.59589		2258		0.413769	0.561069						2258	-0.618371		1875	-0.69024		2258		-0.618371	0.988209
			2263	0.375772		1877	0.56747		2263		0.375772	0.561069						2263	-0.53416		1877	-0.73133		2263		-0.53416	0.988209
			2267	0.369175		1879	0.54324		2267		0.369175	0.561069						2267	-0.564649		1879	-0.76134		2267		-0.564649	0.988209
			2272	0.427978		1881	0.51978		2272		0.427978	0.561069						2272	-0.431438		1881	-0.77846		2272		-0.431438	0.988209
			2276	0.0444812		1883	0.49436		2276		0.0444812	0.561069						2276	-0.222027		1883	-0.78373		2276		-0.222027	0.988209
			2280	0.0546841		1885	0.46769		2280		0.0546841	0.561069						2280	-0.564316		1885	-0.78		2280		-0.564316	0.988209
			2284	0.117687		1887	0.44283		2284		0.117687	0.561069						2284	-0.688805		1887	-0.7713		2284		-0.688805	0.988209
			2288	-0.10401		1889	0.42033		2288		-0.10401	0.561069						2288	-0.590494		1889	-0.75421		2288		-0.590494	0.988209
			2292	0.0109929		1891	0.39946		2292		0.0109929	0.561069						2292	-0.797083		1891	-0.72247		2292		-0.797083	0.988209
			2296	-0.135504		1893	0.37753		2296		-0.135504	0.561069						2296	-0.598372		1893	-0.67024		2296		-0.598372	0.988209
			2300	-0.0667012		1895	0.35677		2300		-0.0667012	0.561069						2300	-0.793161		1895	-0.60349		2300		-0.793161	0.988209
			2304	-0.194198		1897	0.34692		2304		-0.194198	0.561069						2304	-0.49415		1897	-0.54876		2304		-0.49415	0.988209
			2308	-0.0399953		1899	0.34699		2308		-0.0399953	0.561069						2308	-0.73684		1899	-0.50691		2308		-0.73684	0.988209
			2312	-0.0586923		1901	0.35531		2312		-0.0586923	0.561069						2312	-0.676929		1901	-0.47707		2312		-0.676929	0.988209
			2316	-0.0720894		1903	0.3712		2316		-0.0720894	0.561069						2316	-0.825418		1903	-0.45749		2316		-0.825418	0.988209
			2320	-0.0872864		1905	0.3845		2320		-0.0872864	0.561069						2320	-0.580407		1905	-0.44111		2320		-0.580407	0.988209
			2324	-0.135883		1907	0.3918		2324		-0.135883	0.561069						2324	-0.528496		1907	-0.42713		2324		-0.528496	0.988209
			2328	-0.260881		1909	0.39815		2328		-0.260881	0.561069						2328	-0.182885		1909	-0.42177		2328		-0.182885	0.988209
			2332	-0.0406776		1911	0.40387		2332		-0.0406776	0.561069						2332	-0.408474		1911	-0.42814		2332		-0.408474	0.988209
			2336	-0.0558746		1913	0.40826		2336		-0.0558746	0.561069						2336	-0.237863		1913	-0.44339		2336		-0.237863	0.988209
			2340	-0.126472		1915	0.41938		2340		-0.126472	0.561069						2340	-0.0340521		1915	-0.46665		2340		-0.0340521	0.988209
			2344	0.0431313		1917	0.43668		2344		0.0431313	0.561069						2344	-0.308041		1917	-0.50134		2344		-0.308041	0.988209
			2348	0.0246342		1919	0.44671		2348		0.0246342	0.561069						2348	-0.17773		1919	-0.52766		2348		-0.17773	0.988209
			2352	-0.0967628		1921	0.44946		2352		-0.0967628	0.561069						2352	0.0204806		1921	-0.54559		2352		0.0204806	0.988209
			2356	0.16454		1923	0.45225		2356		0.16454	0.561069						2356	-0.335008		1923	-0.57248		2356		-0.335008	0.988209
			2360	0.197843		1925	0.4597		2360		0.197843	0.561069						2360	-0.403598		1925	-0.61982		2360		-0.403598	0.988209
			2364	0.266346		1927	0.46403		2364		0.266346	0.561069						2364	-0.371487		1927	-0.66258		2364		-0.371487	0.988209
			2368	0.021949		1929	0.46499		2368		0.021949	0.561069						2368	-0.156976		1929	-0.69634		2368		-0.156976	0.988209
			2372	0.159252		1931	0.46327		2372		0.159252	0.561069						2372	-0.230965		1931	-0.72281		2372		-0.230965	0.988209
			2376	0.0246548		1933	0.45746		2376		0.0246548	0.561069						2376	-0.0603538		1933	-0.74619		2376		-0.0603538	0.988209
			2380	0.190658		1935	0.45097		2380		0.190658	0.561069						2380	-0.268243		1935	-0.76724		2380		-0.268243	0.988209
			2384	0.211461		1937	0.44691		2384		0.211461	0.561069						2384	-0.453732		1937	-0.77646		2384		-0.453732	0.988209
			2388	0.313064		1939	0.44529		2388		0.313064	0.561069						2388	-0.532721		1939	-0.77385		2388		-0.532721	0.988209
			2392	0.0993666		1941	0.44095		2392		0.0993666	0.561069						2392	-0.27221		1941	-0.75703		2392		-0.27221	0.988209
			2396	0.37727		1943	0.42903		2396		0.37727	0.561069						2396	-0.447699		1943	-0.72677		2396		-0.447699	0.988209
			2401	0.478873		1945	0.40953		2401		0.478873	0.561069						2401	-0.526388		1945	-0.69153		2401		-0.526388	0.988209
			2405	0.455575		1947	0.39118		2405		0.455575	0.561069						2405	-0.730177		1947	-0.66173		2405		-0.730177	0.988209
			2409	0.424578		1949	0.38691		2409		0.424578	0.561069						2409	-0.744266		1949	-0.66061		2409		-0.744266	0.988209
			2413	0.468081		1951	0.39119		2413		0.468081	0.561069						2413	-0.643156		1951	-0.68842		2413		-0.643156	0.988209
			2417	0.442384		1953	0.39941		2417		0.442384	0.561069						2417	-0.633545		1953	-0.73369		2417		-0.633545	0.988209
			2421	0.641587		1955	0.39198		2421		0.641587	0.561069						2421	-0.900034		1955	-0.75612		2421		-0.900034	0.988209
			2425	0.82379		1957	0.36917		2425	2423	0.82379	0.561069	2.93075	2.93075				2425	-0.952323		1957	-0.76016		2425		-0.952323	0.988209
			2429	0.456893		1959	0.33947		2429		0.456893	0.561069						2429	-0.829612		1959	-0.76309		2429		-0.829612	0.988209
			2433	0.432096		1961	0.3111		2433		0.432096	0.561069						2433	-0.708501		1961	-0.77778		2433		-0.708501	0.988209
			2437	0.418499		1963	0.28731		2437		0.418499	0.561069						2437	-0.65559		1963	-0.79851		2437		-0.65559	0.988209
			2441	0.579602		1965	0.2692		2441		0.579602	0.561069						2441	-0.836879		1965	-0.82204		2441		-0.836879	0.988209
			2445	0.217905		1967	0.25709		2445		0.217905	0.561069						2445	-0.629968		1967	-0.85864		2445		-0.629968	0.988209
			2449	0.224708		1969	0.24097		2449		0.224708	0.561069						2449	-0.575257		1969	-0.89769		2449		-0.575257	0.988209
			2453	0.314211		1971	0.22568		2453		0.314211	0.561069						2453	-0.585446		1971	-0.93843		2453		-0.585446	0.988209
			2457	0.793514		1973	0.23194		2457		0.793514	0.561069						2457	-1.04524		1973	-1.003		2457		-1.04524	0.988209
			2461	0.518417		1975	0.251		2461		0.518417	0.561069						2461	-0.762324		1975	-1.0808		2461		-0.762324	0.988209
			2465	0.68362		1977	0.26634		2465		0.68362	0.561069						2465	-0.804414		1977	-1.1458		2465		-0.804414	0.988209
			2469	0.645223		1979	0.27015		2469	2469	0.645223	0.561069	2.65768	5.56978				2469	-0.359203		1979	-1.182		2469		-0.359203	0.988209
			2473	0.810826		1981	0.26963		2473		0.810826	0.561069	2.9121					2473	-0.405892		1981	-1.1986		2473		-0.405892	0.988209
			2477	0.505229		1983	0.26645		2477		0.505229	0.561069						2477	0.669719		1983	-1.205		2477		0.669719	0.988209
			2481	0.751531		1985	0.27559		2481		0.751531	0.561069						2481	0.75373		1985	-1.2301		2481		0.75373	0.988209
			2485	1.16193		1987	0.2908		2485	2519	1.16193	0.561069	3.82693	95.0775				2485	0.632141		1987	-1.2626		2485		0.632141	0.988209
			2489	1.31374		1989	0.30387		2489		1.31374	0.561069	4.95134					2489	1.21425		1989	-1.2896		2489		1.21425	0.988209
			2493	1.78824		1991	0.32897		2493		1.78824	0.561069	6.20396					2493	1.12046		1991	-1.3203		2493	2511	1.12046	0.988209	4.66943	75.8869
			2497	1.68134		1993	0.36497		2497		1.68134	0.561069	6.93917					2497	1.55977		1993	-1.3579		2497		1.55977	0.988209	5.36047
			2501	1.72385		1995	0.39586		2501		1.72385	0.561069	6.81038					2501	1.92288		1995	-1.3904		2501		1.92288	0.988209	6.96532
			2505	1.64905		1997	0.40674		2505		1.64905	0.561069	6.74579					2505	2.0513		1997	-1.4028		2505		2.0513	0.988209	7.94836
			2509	1.67895		1999	0.41614		2509		1.67895	0.561069	6.656					2509	1.90321		1999	-1.4126		2509		1.90321	0.988209	7.909
			2513	1.21006		2001	0.43258		2513		1.21006	0.561069	5.77801					2513	2.25312		2001	-1.4265		2513		2.25312	0.988209	8.31265
			2517	1.54086		2003	0.44018		2517		1.54086	0.561069	5.50183					2517	1.67693		2003	-1.4218		2517		1.67693	0.988209	7.86009
			2521	0.977561		2005	0.44098		2521		0.977561	0.561069	5.03684					2521	2.02124		2005	-1.3956		2521		2.02124	0.988209	7.39634
			2525	1.10636		2007	0.44279		2525		1.10636	0.561069	4.16785					2525	1.83625		2007	-1.3637		2525		1.83625	0.988209	7.71498
			2529	1.16637		2009	0.44865		2529		1.16637	0.561069	4.54546					2529	1.43216		2009	-1.3411		2529		1.43216	0.988209	6.53682
			2533	0.91567		2011	0.45688		2533		0.91567	0.561069	4.16407					2533	1.17457		2011	-1.3183		2533		1.17457	0.988209	5.21347
			2537	1.07787		2013	0.46815		2537		1.07787	0.561069	3.98709					2537	0.400283		2013	-1.2846		2537		0.400283	0.988209
			2541	1.19018		2015	0.48478		2541		1.19018	0.561069	4.5361					2541	-0.355506		2015	-1.2387		2541		-0.355506	0.988209
			2545	1.06418		2017	0.51423		2545		1.06418	0.561069	4.50871					2545	-0.728295		2017	-1.1872		2545		-0.728295	0.988209
			2549	0.943582		2019	0.55779		2549		0.943582	0.561069	4.01552					2549	-0.758584		2019	-1.1256		2549		-0.758584	0.988209
			2553	0.793585		2021	0.59304		2553		0.793585	0.561069	3.47433					2553	-0.922473		2021	-1.0318		2553		-0.922473	0.988209
			2557	0.820487		2023	0.62184		2557		0.820487	0.561069	3.22814					2557	-0.976462		2023	-0.89657		2557		-0.976462	0.988209
			2561	0.48319		2025	0.65907		2561		0.48319	0.561069						2561	-0.708851		2025	-0.73496		2561		-0.708851	0.988209
			2565	0.373693		2027	0.72043		2565		0.373693	0.561069						2565	-0.83534		2027	-0.55217		2565		-0.83534	0.988209
			2569	0.666096		2029	0.79739		2569		0.666096	0.561069						2569	-1.18793		2029	-0.34135		2569		-1.18793	0.988209
			2573	0.647499		2031	0.87995		2573	2612	0.647499	0.561069	2.62719	97.5277				2573	-1.08492		2031	-0.11445		2573		-1.08492	0.988209
			2577	0.821502		2033	0.96809		2577		0.821502	0.561069	2.938					2577	-1.18141		2033	0.12852		2577		-1.18141	0.988209
			2581	0.889105		2035	1.0563		2581		0.889105	0.561069	3.42121					2581	-0.813697		2035	0.38545		2581		-0.813697	0.988209
			2585	1.03071		2037	1.1413		2585		1.03071	0.561069	3.83963					2585	-0.744886		2037	0.65709		2585		-0.744886	0.988209
			2589	1.07141		2039	1.2294		2589		1.07141	0.561069	4.20424					2589	-0.369775		2039	0.92897		2589		-0.369775	0.988209
			2594	0.880514		2041	1.3227		2594		0.880514	0.561069	4.87981					2594	0.568436		2041	1.1876		2594		0.568436	0.988209
			2598	1.11582		2043	1.4187		2598		1.11582	0.561069	3.99266					2598	0.952547		2043	1.4315		2598		0.952547	0.988209
			2602	1.23732		2045	1.5172		2602		1.23732	0.561069	4.70627					2602	1.17396		2045	1.655		2602		1.17396	0.988209
			2606	1.22502		2047	1.6168		2606		1.22502	0.561069	4.92469					2606	1.59097		2047	1.8535		2606	2632	1.59097	0.988209	5.52985	142.208
			2610	1.14933		2049	1.711		2610		1.14933	0.561069	4.7487					2610	1.88528		2049	2.0291		2610		1.88528	0.988209	6.9525
			2614	1.45753		2051	1.8		2614		1.45753	0.561069	5.21371					2614	1.78249		2051	2.1816		2614		1.78249	0.988209	7.33554
			2618	1.38603		2053	1.879		2618		1.38603	0.561069	5.68712					2618	2.1936		2053	2.3024		2618		2.1936	0.988209	7.95218
			2622	1.54253		2055	1.9451		2622		1.54253	0.561069	5.85713					2622	2.35811		2055	2.3923		2622		2.35811	0.988209	9.10343
			2626	1.60834		2057	1.9985		2626		1.60834	0.561069	6.30174					2626	2.44052		2057	2.4447		2626		2.44052	0.988209	9.59727
			2630	1.21464		2059	2.0403		2630		1.21464	0.561069	5.64596					2630	2.94603		2059	2.4632		2630		2.94603	0.988209	10.7731
			2634	1.28504		2061	2.0721		2634		1.28504	0.561069	4.99937					2634	2.94785		2061	2.4665		2634		2.94785	0.988209	11.7878
			2638	1.30475		2063	2.0918		2638		1.30475	0.561069	5.17958					2638	2.75236		2063	2.4501		2638		2.75236	0.988209	11.4004
			2642	1.29575		2065	2.103		2642		1.29575	0.561069	5.20099					2642	2.90417		2065	2.4133		2642		2.90417	0.988209	11.313
			2646	0.987552		2067	2.1179		2646		0.987552	0.561069	4.5666					2646	3.19398		2067	2.3523		2646		3.19398	0.988209	12.1963
			2650	1.21216		2069	2.1346		2650		1.21216	0.561069	4.39942					2650	2.76939		2069	2.2809		2650		2.76939	0.988209	11.9267
			2654	0.884658		2071	2.1473		2654		0.884658	0.561069	4.19363					2654	2.4984		2071	2.2197		2654		2.4984	0.988209	10.5356
			2658	0.542061		2073	2.152		2658		0.542061	0.561069						2658	2.02301		2073	2.176		2658		2.02301	0.988209	9.04282
			2662	0.475364		2075	2.147		2662		0.475364	0.561069						2662	1.35782		2075	2.1495		2662		1.35782	0.988209	6.76167
			2666	0.316767		2077	2.1328		2666		0.316767	0.561069						2666	0.865033		2077	2.1351		2666		0.865033	0.988209
			2670	0.47187		2079	2.1144		2670		0.47187	0.561069						2670	0.160944		2079	2.1262		2670		0.160944	0.988209
			2674	0.160173		2081	2.0856		2674		0.160173	0.561069						2674	0.334754		2081	2.1212		2674		0.334754	0.988209
			2676	0.594676		2083	2.049		2676		0.594676	0.561069						2676	-0.0559346		2083	2.1194		2676		-0.0559346	0.988209
			2679	0.453379		2085	2.0112		2679		0.453379	0.561069						2679	0.0710763		2085	2.1078		2679		0.0710763	0.988209
			2682	0.439482		2087	1.971		2682		0.439482	0.561069						2682	0.373687		2087	2.0829		2682		0.373687	0.988209
			2685	0.696885		2089	1.9332		2685		0.696885	0.561069						2685	0.00139818		2089	2.038		2685		0.00139818	0.988209
			2687	0.689188		2091	1.9038		2687	2770.5	0.689188	0.561069	1.38607	186.183				2687	-0.0919909		2091	1.9702		2687		-0.0919909	0.988209
			2690	0.874691		2093	1.8791		2690		0.874691	0.561069	2.34582					2690	-0.29658		2093	1.8911		2690		-0.29658	0.988209
			2693	0.723394		2095	1.8539		2693		0.723394	0.561069	2.39713					2693	-0.144069		2095	1.8081		2693		-0.144069	0.988209
			2696	0.647497		2097	1.8194		2696		0.647497	0.561069	2.05634					2696	0.0437419		2097	1.7241		2696		0.0437419	0.988209
			2698	0.680099		2099	1.774		2698		0.680099	0.561069	1.3276					2698	-0.0323472		2099	1.6487		2698		-0.0323472	0.988209
			2701	0.567802		2101	1.7218		2701		0.567802	0.561069	1.87185					2701	0.307464		2101	1.5745		2701		0.307464	0.988209
			2704	0.851205		2103	1.676		2704		0.851205	0.561069	2.12851					2704	0.371875		2103	1.4974		2704		0.371875	0.988209
			2706	0.910508		2105	1.6365		2706		0.910508	0.561069	1.76171					2706	0.657086		2105	1.4223		2706		0.657086	0.988209
			2709	0.847011		2107	1.6044		2709		0.847011	0.561069	2.63628					2709	0.446896		2107	1.3569		2709		0.446896	0.988209
			2712	0.948214		2109	1.5812		2712		0.948214	0.561069	2.69284					2712	0.0748074		2109	1.3041		2712		0.0748074	0.988209
			2715	0.635817		2111	1.5694		2715		0.635817	0.561069	2.37605					2715	0.507318		2111	1.2625		2715		0.507318	0.988209
			2717	0.71112		2113	1.5648		2717		0.71112	0.561069	1.34694					2717	0.459129		2113	1.2292		2717		0.459129	0.988209
			2720	1.09742		2115	1.5639		2720		1.09742	0.561069	2.71281					2720	0.26474		2115	1.2164		2720		0.26474	0.988209
			2723	1.07213		2117	1.5633		2723		1.07213	0.561069	3.25432					2723	0.782151		2117	1.2134		2723		0.782151	0.988209
			2725	1.27733		2119	1.5572		2725		1.27733	0.561069	2.34946					2725	1.18066		2119	1.2232		2725		1.18066	0.988209
			2728	1.43743		2121	1.5451		2728		1.43743	0.561069	4.07214					2728	1.19357		2121	1.2348		2728	2731	1.19357	0.988209	3.56135	14.6685
			2731	1.40133		2123	1.5324		2731		1.40133	0.561069	4.25815					2731	1.44308		2123	1.241		2731		1.44308	0.988209	3.95499
			2734	1.11374		2125	1.5203		2734		1.11374	0.561069	3.77261					2734	1.57599		2125	1.2348		2734		1.57599	0.988209	4.52862
			2736	1.50824		2127	1.5048		2736		1.50824	0.561069	2.62198					2736	1.04751		2127	1.2163		2736		1.04751	0.988209	2.6235
			2739	1.63164		2129	1.4864		2739		1.63164	0.561069	4.70983					2739	0.795317		2129	1.1777		2739		0.795317	0.988209
			2742	1.26445		2131	1.4645		2742		1.26445	0.561069	4.34414					2742	1.02193		2131	1.1211		2742		1.02193	0.988209
			2744	1.38555		2133	1.4349		2744		1.38555	0.561069	2.65					2744	0.594138		2133	1.0475		2744		0.594138	0.988209
			2747	1.49915		2135	1.4031		2747		1.49915	0.561069	4.32705					2747	0.575949		2135	0.96117		2747		0.575949	0.988209
			2750	1.42466		2137	1.3676		2750		1.42466	0.561069	4.38571					2750	0.54806		2137	0.85934		2750		0.54806	0.988209
			2753	1.46746		2139	1.3335		2753		1.46746	0.561069	4.33817					2753	0.346271		2139	0.73008		2753		0.346271	0.988209
			2755	1.08346		2141	1.3051		2755		1.08346	0.561069	2.55092					2755	0.676182		2141	0.57635		2755		0.676182	0.988209
			2758	0.960864		2143	1.2784		2758		0.960864	0.561069	3.06649					2758	0.836493		2143	0.40551		2758		0.836493	0.988209
			2761	1.01897		2145	1.2535		2761		1.01897	0.561069	2.96975					2761	0.677504		2145	0.21756		2761		0.677504	0.988209
			2763	1.03637		2147	1.2273		2763		1.03637	0.561069	2.05534					2763	0.777015		2147	0.03417		2763		0.777015	0.988209
			2766	1.19947		2149	1.1932		2766		1.19947	0.561069	3.35377					2766	0.593426		2149	-0.13387		2766		0.593426	0.988209
			2769	1.44338		2151	1.15		2769		1.44338	0.561069	3.96427					2769	0.242837		2151	-0.27652		2769		0.242837	0.988209
			2772	1.66568		2153	1.1015		2772		1.66568	0.561069	4.66358					2772	-0.0114523		2153	-0.39774		2772		-0.0114523	0.988209
			2774	1.28448		2155	1.052		2774		1.28448	0.561069	2.95016					2774	0.367859		2155	-0.49773		2774		0.367859	0.988209
			2777	1.25108		2157	1.0081		2777		1.25108	0.561069	3.80335					2777	0.13177		2157	-0.58701		2777		0.13177	0.988209
			2780	1.12389		2159	0.97083		2780		1.12389	0.561069	3.56246					2780	-0.21382		2159	-0.66749		2780		-0.21382	0.988209
			2782	1.14359		2161	0.94886		2782		1.14359	0.561069	2.26748					2782	-0.382209		2161	-0.73752		2782		-0.382209	0.988209
			2785	0.914694		2163	0.93679		2785		0.914694	0.561069	3.08743					2785	-0.405998		2163	-0.80131		2785		-0.405998	0.988209
			2788	1.112		2165	0.921		2788		1.112	0.561069	3.04004					2788	-0.508187		2165	-0.85777		2788		-0.508187	0.988209
			2791	1.2082		2167	0.89325		2791		1.2082	0.561069	3.48029					2791	-0.703076		2167	-0.90165		2791		-0.703076	0.988209
			2793	0.972003		2169	0.85066		2793		0.972003	0.561069	2.1802					2793	-0.361865		2169	-0.9269		2793		-0.361865	0.988209
			2796	0.905006		2171	0.7971		2796		0.905006	0.561069	2.81551					2796	-0.081554		2171	-0.93662		2796		-0.081554	0.988209
			2799	0.874709		2173	0.74038		2799		0.874709	0.561069	2.66957					2799	0.0789569		2173	-0.93522		2799		0.0789569	0.988209
			2801	0.623212		2175	0.69099		2801		0.623212	0.561069	1.49792					2801	0.276968		2175	-0.92923		2801		0.276968	0.988209
			2804	0.804014		2177	0.65543		2804		0.804014	0.561069	2.14084					2804	0.111979		2177	-0.92942		2804		0.111979	0.988209
			2807	1.06942		2179	0.63538		2807		1.06942	0.561069	2.81015					2807	-0.21961		2179	-0.94373		2807		-0.21961	0.988209
			2810	0.79522		2181	0.62684		2810		0.79522	0.561069	2.79696					2810	0.0962006		2181	-0.96815		2810		0.0962006	0.988209
			2812	1.10262		2183	0.62428		2812		1.10262	0.561069	1.89784					2812	0.0278116		2183	-0.9976		2812		0.0278116	0.988209
			2815	0.778526		2185	0.62616		2815		0.778526	0.561069	2.82172					2815	0.639822		2185	-1.031		2815		0.639822	0.988209
			2818	1.15543		2187	0.62684		2818		1.15543	0.561069	2.90093					2818	0.492033		2187	-1.0526		2818		0.492033	0.988209
			2821	0.983632		2189	0.62336		2821		0.983632	0.561069	3.20859					2821	0.820244		2189	-1.0572		2821		0.820244	0.988209
			2823	1.16564		2191	0.60773		2823		1.16564	0.561069	2.14927					2823	0.829655		2191	-1.0483		2823		0.829655	0.988209
			2826	1.29784		2193	0.5874		2826		1.29784	0.561069	3.69521					2826	0.896366		2193	-1.0367		2826		0.896366	0.988209
			2829	1.03584		2195	0.57058		2829		1.03584	0.561069	3.50052					2829	1.20468		2195	-1.0278		2829		1.20468	0.988209
			2831	1.03214		2197	0.56099		2831		1.03214	0.561069	2.06798					2831	1.28669		2197	-1.0223		2831	2835.5	1.28669	0.988209	2.49137	18.0661
			2834	0.943547		2199	0.55477		2834		0.943547	0.561069	2.96354					2834	1.5347		2199	-1.0172		2834		1.5347	0.988209	4.23208
			2837	1.17315		2201	0.54979		2837		1.17315	0.561069	3.17505					2837	1.45101		2201	-1.0091		2837		1.45101	0.988209	4.47856
			2840	1.35935		2203	0.54781		2840		1.35935	0.561069	3.79875					2840	1.37982		2203	-0.99755		2840		1.37982	0.988209	4.24625
			2842	1.39526		2205	0.53932		2842		1.39526	0.561069	2.75461					2842	1.23803		2205	-0.97969		2842		1.23803	0.988209	2.61785
			2845	1.54766		2207	0.52532		2845		1.54766	0.561069	4.41437					2845	0.857143		2207	-0.959		2845		0.857143	0.988209
			2848	1.15846		2209	0.51065		2848		1.15846	0.561069	4.05918					2848	0.651054		2209	-0.93836		2848		0.651054	0.988209
			2850	1.33206		2211	0.48997		2850		1.33206	0.561069	2.49053					2850	0.0265645		2211	-0.90275		2850		0.0265645	0.988209
			2853	1.01497		2213	0.46482		2853		1.01497	0.561069	3.52055					2853	0.0538754		2213	-0.85327		2853		0.0538754	0.988209
			2856	0.92807		2215	0.44488		2856		0.92807	0.561069	2.91456					2856	-0.400314		2215	-0.80059		2856		-0.400314	0.988209
			2859	0.546473		2217	0.43313		2859		0.546473	0.561069						2859	-0.283203		2217	-0.75001		2859		-0.283203	0.988209
			2861	0.679276		2219	0.42946		2861		0.679276	0.561069						2861	-0.605692		2219	-0.70089		2861		-0.605692	0.988209
			2864	0.355879		2221	0.43077		2864		0.355879	0.561069						2864	-0.328581		2221	-0.64731		2864		-0.328581	0.988209
			2867	0.363382		2223	0.42931		2867		0.363382	0.561069						2867	-0.68297		2223	-0.58532		2867		-0.68297	0.988209
			2869	-0.0361148		2225	0.42472		2869		-0.0361148	0.561069						2869	-0.221559		2225	-0.5219		2869		-0.221559	0.988209
			2872	0.406088		2227	0.42152		2872		0.406088	0.561069						2872	-1.04295		2227	-0.46151		2872		-1.04295	0.988209
			2875	0.393291		2229	0.415		2875		0.393291	0.561069						2875	-0.884037		2229	-0.39925		2875		-0.884037	0.988209
			2878	0.421194		2231	0.40343		2878		0.421194	0.561069						2878	-0.969626		2231	-0.33543		2878		-0.969626	0.988209
			2880	0.385897		2233	0.39855		2880		0.385897	0.561069						2880	-0.946815		2233	-0.28549		2880		-0.946815	0.988209
			2883	0.2148		2235	0.39938		2883		0.2148	0.561069						2883	-0.841204		2235	-0.24589		2883		-0.841204	0.988209
			2886	0.451703		2237	0.40119		2886		0.451703	0.561069						2886	-0.974494		2237	-0.21288		2886		-0.974494	0.988209
			2888	0.605306		2239	0.40023		2888		0.605306	0.561069						2888	-1.01818		2239	-0.18625		2888		-1.01818	0.988209
			2891	0.544109		2241	0.40208		2891		0.544109	0.561069						2891	-0.819372		2241	-0.17816		2891		-0.819372	0.988209
			2894	0.575912		2243	0.40695		2894		0.575912	0.561069						2894	-0.667561		2243	-0.18581		2894		-0.667561	0.988209
			2897	0.869315		2245	0.40636		2897	2898	0.869315	0.561069	2.16784	5.47828				2897	-0.76655		2245	-0.19647		2897		-0.76655	0.988209
			2899	0.562618		2247	0.4		2899		0.562618	0.561069	1.43193					2899	-0.482939		2247	-0.20699		2899		-0.482939	0.988209
			2902	0.689721		2249	0.39095		2902		0.689721	0.561069	1.87851					2902	-0.494028		2249	-0.2233		2902		-0.494028	0.988209
			2905	0.346324		2251	0.3831		2905		0.346324	0.561069						2905	-0.154117		2251	-0.25461		2905		-0.154117	0.988209
			2907	0.329626		2253	0.37679		2907		0.329626	0.561069						2907	0.135294		2253	-0.29395		2907		0.135294	0.988209
			2910	0.566729		2255	0.37414		2910		0.566729	0.561069						2910	-0.0610952		2255	-0.32979		2910		-0.0610952	0.988209
			2913	0.346732		2257	0.37515		2913		0.346732	0.561069						2913	0.267416		2257	-0.36213		2913		0.267416	0.988209
			2916	0.518635		2259	0.37734		2916		0.518635	0.561069						2916	0.303827		2259	-0.39416		2916		0.303827	0.988209
			2918	0.496238		2261	0.37353		2918		0.496238	0.561069						2918	0.306438		2261	-0.42416		2918		0.306438	0.988209
			2921	0.296741		2263	0.35681		2921		0.296741	0.561069						2921	0.478748		2263	-0.44623		2921		0.478748	0.988209
			2924	0.351844		2265	0.33374		2924		0.351844	0.561069						2924	0.360259		2265	-0.46955		2924		0.360259	0.988209
			2927	0.360347		2267	0.30895		2927		0.360347	0.561069						2927	0.30207		2267	-0.49072		2927		0.30207	0.988209
			2929	0.70515		2269	0.28705		2929		0.70515	0.561069						2929	-0.255419		2269	-0.50632		2929		-0.255419	0.988209
			2932	0.171853		2271	0.26308		2932		0.171853	0.561069						2932	0.219292		2271	-0.51547		2932		0.219292	0.988209
			2935	0.313656		2273	0.23208		2935		0.313656	0.561069						2935	-0.214197		2273	-0.51728		2935		-0.214197	0.988209
			2937	0.443359		2275	0.19998		2937		0.443359	0.561069						2937	-0.365586		2275	-0.51999		2937		-0.365586	0.988209
			2940	0.285362		2277	0.17273		2940		0.285362	0.561069						2940	-0.316275		2277	-0.53183		2940		-0.316275	0.988209
			2943	0.257065		2279	0.14597		2943		0.257065	0.561069						2943	-0.245664		2279	-0.54605		2943		-0.245664	0.988209
			2945	0.193368		2281	0.11455		2945		0.193368	0.561069						2945	-0.112153		2281	-0.55262		2945		-0.112153	0.988209
			2948	0.432171		2283	0.08205		2948		0.432171	0.561069						2948	-0.493442		2283	-0.55812		2948		-0.493442	0.988209
			2950	0.416574		2285	0.050277		2950		0.416574	0.561069						2950	-0.517431		2285	-0.57366		2950		-0.517431	0.988209
			2953	0.346977		2287	0.015958		2953		0.346977	0.561069						2953	-0.54472		2287	-0.59101		2953		-0.54472	0.988209
			2955	0.52908		2289	-0.017004		2955		0.52908	0.561069						2955	-0.69571		2289	-0.60367		2955		-0.69571	0.988209
			2958	0.408182		2291	-0.036738		2958		0.408182	0.561069						2958	-0.592499		2291	-0.62236		2958		-0.592499	0.988209
			2960	0.672985		2293	-0.04511		2960		0.672985	0.561069						2960	-0.844088		2293	-0.64694		2960		-0.844088	0.988209
			2963	0.571688		2295	-0.051563		2963	2974	0.571688	0.561069	1.86701	20.6896				2963	-0.683877		2295	-0.66314		2963		-0.683877	0.988209
			2965	0.693591		2297	-0.05986		2965		0.693591	0.561069	1.26528					2965	-0.620066		2297	-0.66957		2965		-0.620066	0.988209
			2968	0.601094		2299	-0.070792		2968		0.601094	0.561069	1.94203					2968	-0.278555		2299	-0.67333		2968		-0.278555	0.988209
			2970	0.801197		2301	-0.079525		2970		0.801197	0.561069	1.40229					2970	-0.444444		2301	-0.6816		2970		-0.444444	0.988209
			2973	0.8417		2303	-0.081346		2973		0.8417	0.561069	2.46435					2973	-0.229033		2303	-0.69154		2973		-0.229033	0.988209
			2975	0.639303		2305	-0.081894		2975		0.639303	0.561069	1.481					2975	0.0635779		2305	-0.69151		2975		0.0635779	0.988209
			2978	0.852606		2307	-0.087339		2978		0.852606	0.561069	2.23786					2978	-0.154611		2307	-0.67964		2978		-0.154611	0.988209
			2980	0.657109		2309	-0.09388		2980		0.657109	0.561069	1.50972					2980	0.1178		2309	-0.66592		2980		0.1178	0.988209
			2983	1.11691		2311	-0.09843		2983		1.11691	0.561069	2.66103					2983	-0.532289		2311	-0.65218		2983		-0.532289	0.988209
			2985	0.961715		2313	-0.10585		2985		0.961715	0.561069	2.07863					2985	-0.481878		2313	-0.627		2985		-0.481878	0.988209
			2987	0.818718		2315	-0.11398		2987		0.818718	0.561069	1.78043					2987	-0.614868		2315	-0.59332		2987		-0.614868	0.988209
			2990	0.438821		2317	-0.11379		2990		0.438821	0.561069						2990	-0.436557		2317	-0.5689		2990		-0.436557	0.988209
			2992	0.728924		2319	-0.10593		2992		0.728924	0.561069						2992	-0.759646		2319	-0.55536		2992		-0.759646	0.988209
			2995	0.656727		2321	-0.099029		2995	3000	0.656727	0.561069	2.07848	9.23328				2995	-0.341435		2321	-0.53707		2995		-0.341435	0.988209
			2997	0.56973		2323	-0.098694		2997		0.56973	0.561069	1.22646					2997	-0.0902238		2323	-0.50446		2997		-0.0902238	0.988209
			3000	0.585133		2325	-0.10297		3000		0.585133	0.561069	1.73229					3000	0.0401871		2325	-0.462		3000		0.0401871	0.988209
			3002	0.630136		2327	-0.10497		3002		0.630136	0.561069	1.21527					3002	0.323998		2327	-0.42271		3002		0.323998	0.988209
			3005	0.569938		2329	-0.10079		3005		0.569938	0.561069	1.80011					3005	0.339809		2329	-0.39107		3005		0.339809	0.988209
			3007	0.610741		2331	-0.09364		3007		0.610741	0.561069	1.18068					3007	0.83152		2331	-0.35689		3007		0.83152	0.988209
			3010	0.436444		2333	-0.08663		3010		0.436444	0.561069						3010	1.10873		2333	-0.31996		3010		1.10873	0.988209
			3012	0.733847		2335	-0.081445		3012		0.733847	0.561069						3012	0.724442		2335	-0.28573		3012		0.724442	0.988209
			3015	0.58675		2337	-0.079244		3015	3020	0.58675	0.561069	1.9809	10.0375				3015	1.14895		2337	-0.24984		3015		1.14895	0.988209
			3017	0.562753		2339	-0.073091		3017		0.562753	0.561069	1.1495					3017	1.04716		2339	-0.2183		3017	3016	1.04716	0.988209	2.19612	2.19612
			3020	0.820756		2341	-0.055334		3020		0.820756	0.561069	2.07526					3020	0.494574		2341	-0.20524		3020		0.494574	0.988209
			3022	0.584159		2343	-0.028501		3022		0.584159	0.561069	1.40492					3022	0.966585		2343	-0.21076		3022		0.966585	0.988209
			3024	0.731462		2345	-0.0021447		3024		0.731462	0.561069	1.31562					3024	0.678596		2345	-0.22057		3024		0.678596	0.988209
			3027	0.676065		2347	0.018568		3027		0.676065	0.561069	2.11129					3027	0.982907		2347	-0.22347		3027		0.982907	0.988209
			3029	0.536168		2349	0.038148		3029		0.536168	0.561069						3029	1.37912		2349	-0.22438		3029		1.37912	0.988209
			3032	0.740971		2351	0.055303		3032		0.740971	0.561069						3032	1.50663		2351	-0.22687		3032	3052	1.50663	0.988209	4.32862	77.7153
			3034	0.754274		2353	0.065741		3034	3163	0.754274	0.561069	1.49524	284.383				3034	1.72124		2353	-0.22845		3034		1.72124	0.988209	3.22787
			3037	0.811977		2355	0.076748		3037		0.811977	0.561069	2.34938					3037	1.66585		2355	-0.23448		3037		1.66585	0.988209	5.08064
			3039	0.84928		2357	0.090681		3039		0.84928	0.561069	1.66126					3039	1.60866		2357	-0.24181		3039		1.60866	0.988209	3.27451
			3042	0.783083		2359	0.099006		3042		0.783083	0.561069	2.44854					3042	1.74747		2359	-0.2384		3042		1.74747	0.988209	5.0342
			3044	0.978686		2361	0.10033		3044		0.978686	0.561069	1.76177					3044	1.79668		2361	-0.2269		3044		1.79668	0.988209	3.54416
			3047	1.10889		2363	0.10279		3047		1.10889	0.561069	3.13136					3047	2.04149		2363	-0.22037		3047		2.04149	0.988209	5.75727
			3049	1.52249		2365	0.11311		3049		1.52249	0.561069	2.63138					3049	1.95511		2365	-0.22624		3049		1.95511	0.988209	3.9966
			3052	1.47099		2367	0.13059		3052		1.47099	0.561069	4.49023					3052	2.20482		2367	-0.24528		3052		2.20482	0.988209	6.23988
			3054	1.592		2369	0.14644		3054		1.592	0.561069	3.06299					3054	2.38053		2369	-0.26787		3054		2.38053	0.988209	4.58534
			3057	1.9045		2371	0.15562		3057		1.9045	0.561069	5.24475					3057	1.80514		2371	-0.28303		3057		1.80514	0.988209	6.2785
			3059	1.707		2373	0.16327		3059		1.707	0.561069	3.6115					3059	1.95695		2373	-0.29375		3059		1.95695	0.988209	3.76209
			3061	1.57021		2375	0.16795		3061		1.57021	0.561069	3.27721					3061	1.82516		2375	-0.29916		3061		1.82516	0.988209	3.78211
			3064	1.52331		2377	0.1638		3064		1.52331	0.561069	4.64027					3064	1.68017		2377	-0.29528		3064		1.68017	0.988209	5.258
			3066	1.17651		2379	0.15844		3066		1.17651	0.561069	2.69982					3066	1.67918		2379	-0.29105		3066		1.67918	0.988209	3.35935
			3069	1.26912		2381	0.16528		3069		1.26912	0.561069	3.66844					3069	1.28569		2381	-0.29678		3069		1.28569	0.988209	4.44731
			3071	1.27622		2383	0.18625		3071		1.27622	0.561069	2.54533					3071	1.1821		2383	-0.31364		3071		1.1821	0.988209	2.4678
			3074	1.49962		2385	0.21171		3074		1.49962	0.561069	4.16376					3074	1.01191		2385	-0.33493		3074		1.01191	0.988209	3.29103
			3076	1.45652		2387	0.23531		3076		1.45652	0.561069	2.95614					3076	0.824326		2387	-0.35586		3076		0.824326	0.988209
			3079	1.59783		2389	0.25808		3079		1.59783	0.561069	4.58153					3079	0.0648366		2389	-0.38519		3079		0.0648366	0.988209
			3081	1.53043		2391	0.28457		3081		1.53043	0.561069	3.12826					3081	-0.0243524		2391	-0.427		3081		-0.0243524	0.988209
			3084	1.36013		2393	0.3095		3084		1.36013	0.561069	4.33584					3084	-0.192342		2393	-0.46866		3084		-0.192342	0.988209
			3086	1.42984		2395	0.32786		3086		1.42984	0.561069	2.78997					3086	-0.559531		2395	-0.50386		3086		-0.559531	0.988209
			3089	1.69074		2397	0.34456		3089		1.69074	0.561069	4.68086					3089	-0.98582		2397	-0.52914		3089		-0.98582	0.988209
			3091	1.42414		2399	0.36201		3091		1.42414	0.561069	3.11488					3091	-1.01261		2399	-0.54486		3091		-1.01261	0.988209
			3094	1.24444		2401	0.37657		3094		1.24444	0.561069	4.00288					3094	-1.0631		2401	-0.55585		3094		-1.0631	0.988209
			3096	0.835948		2403	0.38688		3096		0.835948	0.561069	2.08039					3096	-1.04259		2403	-0.56389		3096		-1.04259	0.988209
			3098	0.96745		2405	0.40571		3098		0.96745	0.561069	1.8034					3098	-1.29688		2405	-0.58383		3098		-1.29688	0.988209
			3101	1.26505		2407	0.43829		3101		1.26505	0.561069	3.34876					3101	-1.64987		2407	-0.62135		3101		-1.64987	0.988209
			3103	0.987756		2409	0.47588		3103		0.987756	0.561069	2.25281					3103	-1.21755		2409	-0.66202		3103		-1.21755	0.988209
			3106	0.903259		2411	0.51028		3106		0.903259	0.561069	2.83652					3106	-1.13514		2411	-0.69858		3106		-1.13514	0.988209
			3108	0.960362		2413	0.52647		3108		0.960362	0.561069	1.86362					3108	-1.21673		2413	-0.72709		3108		-1.21673	0.988209
			3111	0.828265		2415	0.52771		3111		0.828265	0.561069	2.68294					3111	-1.31452		2415	-0.7494		3111		-1.31452	0.988209
			3113	0.998968		2417	0.52542		3113		0.998968	0.561069	1.82723					3113	-1.61011		2417	-0.76558		3113		-1.61011	0.988209
			3116	0.777271		2419	0.52308		3116		0.777271	0.561069	2.66436					3116	-1.5764		2419	-0.77093		3116		-1.5764	0.988209
			3118	0.615074		2421	0.52106		3118		0.615074	0.561069	1.39235					3118	-1.52789		2421	-0.76772		3118		-1.52789	0.988209
			3121	0.763777		2423	0.51962		3121		0.763777	0.561069	2.06828					3121	-1.63388		2423	-0.76227		3121		-1.63388	0.988209
			3123	0.92588		2425	0.52458		3123		0.92588	0.561069	1.68966					3123	-1.79367		2425	-0.76241		3123		-1.79367	0.988209
			3126	0.807283		2427	0.53347		3126		0.807283	0.561069	2.59974					3126	-1.46426		2427	-0.77195		3126		-1.46426	0.988209
			3128	0.837786		2429	0.52885		3128		0.837786	0.561069	1.64507					3128	-1.15144		2429	-0.77797		3128		-1.15144	0.988209
			3131	0.637389		2431	0.51302		3131		0.637389	0.561069	2.21276					3131	-0.774734		2431	-0.77741		3131		-0.774734	0.988209
			3133	1.20429		2433	0.49829		3133		1.20429	0.561069	1.84168					3133	-1.15762		2433	-0.77535		3133		-1.15762	0.988209
			3136	1.00039		2435	0.47713		3136		1.00039	0.561069	3.30703					3136	-0.933112		2435	-0.76258		3136		-0.933112	0.988209
			3138	1.0098		2437	0.45233		3138		1.0098	0.561069	2.01019					3138	-0.643301		2437	-0.74127		3138		-0.643301	0.988209
			3140	1.1059		2439	0.42443		3140		1.1059	0.561069	2.1157					3140	-0.56599		2439	-0.71855		3140		-0.56599	0.988209
			3143	1.2932		2441	0.40643		3143		1.2932	0.561069	3.59866					3143	-0.621279		2441	-0.70942		3143		-0.621279	0.988209
			3145	0.978806		2443	0.41664		3145		0.978806	0.561069	2.27201					3145	-0.0731685		2443	-0.7197		3145		-0.0731685	0.988209
			3148	1.11391		2445	0.42991		3148		1.11391	0.561069	3.13907					3148	-0.0776575		2445	-0.72465		3148		-0.0776575	0.988209
			3150	1.19671		2447	0.43484		3150		1.19671	0.561069	2.31062					3150	-0.130647		2447	-0.7242		3150		-0.130647	0.988209
			3153	1.11032		2449	0.4461		3153		1.11032	0.561069	3.46054					3153	0.285864		2449	-0.72919		3153		0.285864	0.988209
			3155	1.13982		2451	0.46333		3155		1.13982	0.561069	2.25013					3155	0.733575		2451	-0.73735		3155		0.733575	0.988209
			3158	1.42972		2453	0.47972		3158		1.42972	0.561069	3.85431					3158	1.05209		2453	-0.73243		3158		1.05209	0.988209
			3160	1.40922		2455	0.48947		3160		1.40922	0.561069	2.83895					3160	1.4121		2455	-0.70663		3160	3168	1.4121	0.988209	2.46418	29.8813
			3163	1.47073		2457	0.49936		3163		1.47073	0.561069	4.31993					3163	1.60421		2457	-0.67634		3163		1.60421	0.988209	4.52446
			3165	1.38983		2459	0.52683		3165		1.38983	0.561069	2.86056					3165	2.01562		2459	-0.6545		3165		2.01562	0.988209	3.61983
			3168	1.62613		2461	0.55617		3168		1.62613	0.561069	4.52394					3168	1.74353		2461	-0.60371		3168		1.74353	0.988209	5.63872
			3170	1.62384		2463	0.5751		3170		1.62384	0.561069	3.24997					3170	1.55164		2463	-0.51889		3170		1.55164	0.988209	3.29517
			3173	1.23624		2465	0.60201		3173		1.23624	0.561069	4.29011					3173	1.66395		2465	-0.43309		3173		1.66395	0.988209	4.82339
			3175	1.35014		2467	0.63415		3175		1.35014	0.561069	2.58638					3175	1.33516		2467	-0.34415		3175		1.33516	0.988209	2.99911
			3177	1.18884		2469	0.67699		3177		1.18884	0.561069	2.53899					3177	1.18127		2469	-0.25893		3177		1.18127	0.988209	2.51644
			3180	1.18065		2471	0.71752		3180		1.18065	0.561069	3.55424					3180	0.698084		2471	-0.16243		3180		0.698084	0.988209
			3182	1.13105		2473	0.74715		3182		1.13105	0.561069	2.3117					3182	0.322095		2473	-0.031198		3182		0.322095	0.988209
			3185	1.09435		2475	0.791		3185		1.09435	0.561069	3.33811					3185	0.218006		2475	0.11		3185		0.218006	0.988209
			3187	1.06766		2477	0.85984		3187		1.06766	0.561069	2.16201					3187	0.206317		2477	0.23865		3187		0.206317	0.988209
			3190	1.19536		2479	0.93898		3190		1.19536	0.561069	3.39452					3190	0.393828		2479	0.36557		3190		0.393828	0.988209
			3192	1.06886		2481	1.0091		3192		1.06886	0.561069	2.26422					3192	1.09504		2481	0.50854		3192		1.09504	0.988209
			3194	1.66677		2483	1.0769		3194		1.66677	0.561069	2.73563					3194	0.84925		2483	0.65131		3194		0.84925	0.988209
			3197	1.54897		2485	1.1473		3197		1.54897	0.561069	4.8236					3197	1.33726		2485	0.79135		3197		1.33726	0.988209
			3199	1.23097		2487	1.2137		3199		1.23097	0.561069	2.77994					3199	1.74727		2487	0.94504		3199	3199	1.74727	0.988209	3.08453	6.44639
			3201	1.35147		2489	1.2721		3201		1.35147	0.561069	2.58245					3201	1.61458		2489	1.1046		3201		1.61458	0.988209	3.36185
			3203	1.56728		2491	1.3382		3203		1.56728	0.561069	2.91875					3203	0.914894		2491	1.2325		3203		0.914894	0.988209
			3205	1.18568		2493	1.4154		3205		1.18568	0.561069	2.75296					3205	0.898805		2493	1.3197		3205		0.898805	0.988209
			3207	1.39218		2495	1.4855		3207		1.39218	0.561069	2.57786					3207	0.0858155		2495	1.3991		3207		0.0858155	0.988209
			3210	1.03259		2497	1.5317		3210		1.03259	0.561069	3.63715					3210	0.157526		2497	1.4874		3210		0.157526	0.988209
			3212	0.956189		2499	1.5486		3212		0.956189	0.561069	1.98878					3212	-0.116863		2499	1.5914		3212		-0.116863	0.988209
			3214	0.937592		2501	1.5628		3214		0.937592	0.561069	1.89378					3214	-0.189752		2501	1.6803		3214		-0.189752	0.988209
			3216	1.06689		2503	1.583		3216		1.06689	0.561069	2.00449					3216	-0.197441		2503	1.7306		3216		-0.197441	0.988209
			3218	1.1306		2505	1.5794		3218		1.1306	0.561069	2.19749					3218	-0.0311298		2505	1.7729		3218		-0.0311298	0.988209
			3220	1.1487		2507	1.5411		3220		1.1487	0.561069	2.2793					3220	-0.0246189		2507	1.8298		3220		-0.0246189	0.988209
			3223	0.925804		2509	1.4914		3223		0.925804	0.561069	3.11176					3223	0.176992		2509	1.8837		3223		0.176992	0.988209
			3225	1.07941		2511	1.4495		3225		1.07941	0.561069	2.00521					3225	-0.102797		2511	1.9168		3225		-0.102797	0.988209
			3227	0.96091		2513	1.4131		3227		0.96091	0.561069	2.04032					3227	-0.0281861		2513	1.9217		3227		-0.0281861	0.988209
			3229	0.797513		2515	1.3774		3229		0.797513	0.561069	1.75842					3229	-0.0869752		2515	1.9011		3229		-0.0869752	0.988209
			3231	1.08612		2517	1.3319		3231		1.08612	0.561069	1.88363					3231	-0.336964		2517	1.8598		3231		-0.336964	0.988209
			3233	0.922918		2519	1.2805		3233		0.922918	0.561069	2.00903					3233	-0.206153		2519	1.8056		3233		-0.206153	0.988209
			3236	1.27872		2521	1.237		3236		1.27872	0.561069	3.30246					3236	-0.759642		2521	1.7214		3236		-0.759642	0.988209
			3238	0.886824		2523	1.1979		3238		0.886824	0.561069	2.16555					3238	-0.180232		2523	1.6163		3238		-0.180232	0.988209
			3240	1.02383		2525	1.1616		3240		1.02383	0.561069	1.91065					3240	-0.170321		2525	1.4909		3240		-0.170321	0.988209
			3242	1.05533		2527	1.1446		3242		1.05533	0.561069	2.07916					3242	-0.0495097		2527	1.3286		3242		-0.0495097	0.988209
			3244	0.930533		2529	1.1391		3244		0.930533	0.561069	1.98586					3244	0.341801		2529	1.1423		3244		0.341801	0.988209
			3246	1.11104		2531	1.1184		3246		1.11104	0.561069	2.04157					3246	0.214212		2531	0.96273		3246		0.214212	0.988209
			3249	0.855739		2533	1.0826		3249		0.855739	0.561069	2.95016					3249	0.600623		2533	0.80137		3249		0.600623	0.988209
			3251	1.35314		2535	1.0615		3251		1.35314	0.561069	2.20888					3251	0.254634		2535	0.62753		3251		0.254634	0.988209
			3253	1.13075		2537	1.0543		3253		1.13075	0.561069	2.48389					3253	0.341745		2537	0.43674		3253		0.341745	0.988209
			3255	0.931248		2539	1.0377		3255		0.931248	0.561069	2.06199					3255	0.626156		2539	0.24666		3255		0.626156	0.988209
			3257	0.918951		2541	1.0178		3257		0.918951	0.561069	1.8502					3257	0.526667		2541	0.060947		3257		0.526667	0.988209
			3260	0.993454		2543	0.99669		3260		0.993454	0.561069	2.86861					3260	0.453978		2543	-0.1131		3260		0.453978	0.988209
			3262	1.10606		2545	0.96239		3262		1.10606	0.561069	2.09951					3262	0.352489		2545	-0.26475		3262		0.352489	0.988209
			3264	1.02486		2547	0.9252		3264		1.02486	0.561069	2.13092					3264	0.4925		2547	-0.3989		3264		0.4925	0.988209
			3266	1.00236		2549	0.89272		3266		1.00236	0.561069	2.02722					3266	0.24571		2549	-0.52868		3266		0.24571	0.988209
			3268	1.14037		2551	0.85118		3268		1.14037	0.561069	2.14273					3268	0.0947214		2551	-0.63686		3268		0.0947214	0.988209
			3270	0.914169		2553	0.81398		3270		0.914169	0.561069	2.05453					3270	0.262532		2553	-0.73099		3270		0.262532	0.988209
			3273	0.730072		2555	0.78279		3273		0.730072	0.561069	2.46636					3273	0.232143		2555	-0.81168		3273		0.232143	0.988209
			3275	0.727874		2557	0.74723		3275		0.727874	0.561069	1.45795					3275	0.115054		2557	-0.86374		3275		0.115054	0.988209
			3277	0.750977		2559	0.71525		3277		0.750977	0.561069	1.47885					3277	0.0431651		2559	-0.89994		3277		0.0431651	0.988209
			3279	0.69318		2561	0.69327		3279		0.69318	0.561069	1.44416					3279	0.045276		2561	-0.92693		3279		0.045276	0.988209
			3281	0.663183		2563	0.68112		3281		0.663183	0.561069	1.35636					3281	0.0455869		2563	-0.95613		3281		0.0455869	0.988209
			3283	0.482286		2565	0.67523		3283		0.482286	0.561069						3283	0.236498		2565	-0.97206		3283		0.236498	0.988209
			3286	0.691889		2567	0.6766		3286		0.691889	0.561069						3286	-0.246391		2567	-0.97027		3286		-0.246391	0.988209
			3288	0.544892		2569	0.68769		3288		0.544892	0.561069						3288	-0.11828		2569	-0.96073		3288		-0.11828	0.988209
			3290	0.295395		2571	0.7026		3290		0.295395	0.561069						3290	-0.0914694		2571	-0.94709		3290		-0.0914694	0.988209
			3292	0.289298		2573	0.71797		3292		0.289298	0.561069						3292	-0.119758		2573	-0.91915		3292		-0.119758	0.988209
			3294	0.399301		2575	0.74594		3294		0.399301	0.561069						3294	-0.555148		2575	-0.88762		3294		-0.555148	0.988209
			3296	0.169204		2577	0.78006		3296		0.169204	0.561069						3296	-0.724237		2577	-0.84		3296		-0.724237	0.988209
			3299	0.184107		2579	0.81275		3299		0.184107	0.561069						3299	-0.741726		2579	-0.76314		3299		-0.741726	0.988209
			3301	0.22901		2581	0.85046		3301		0.22901	0.561069						3301	-1.06611		2581	-0.66315		3301		-1.06611	0.988209
			3303	0.218913		2583	0.88626		3303		0.218913	0.561069						3303	-1.2417		2583	-0.53861		3303		-1.2417	0.988209
			3305	-0.0883842		2585	0.91827		3305		-0.0883842	0.561069						3305	-0.927793		2585	-0.39222		3305		-0.927793	0.988209
			3307	0.190019		2587	0.95495		3307		0.190019	0.561069						3307	-1.34538		2587	-0.24188		3307		-1.34538	0.988209
			3309	-0.0233783		2589	0.99406		3309		-0.0233783	0.561069						3309	-0.856271		2589	-0.08434		3309		-0.856271	0.988209
			3312	0.193025		2591	1.027		3312		0.193025	0.561069						3312	-1.17986		2591	0.090319		3312		-1.17986	0.988209
			3314	0.203428		2593	1.0526		3314		0.203428	0.561069						3314	-1.16455		2593	0.28005		3314		-1.16455	0.988209
			3316	0.0828305		2595	1.0735		3316		0.0828305	0.561069						3316	-1.14854		2595	0.46733		3316		-1.14854	0.988209
			3318	0.0962334		2597	1.096		3318		0.0962334	0.561069						3318	-1.11943		2597	0.64555		3318		-1.11943	0.988209
			3320	0.0857364		2599	1.124		3320		0.0857364	0.561069						3320	-1.15862		2599	0.81805		3320		-1.15862	0.988209
			3322	0.0889393		2601	1.1513		3322		0.0889393	0.561069						3322	-0.953906		2601	0.99339		3322		-0.953906	0.988209
			3325	0.181642		2603	1.1748		3325		0.181642	0.561069						3325	-1.14509		2603	1.1699		3325		-1.14509	0.988209
			3327	0.399845		2605	1.1984		3327		0.399845	0.561069						3327	-1.38308		2605	1.3436		3327		-1.38308	0.988209
			3329	0.0246482		2607	1.2323		3329		0.0246482	0.561069						3329	-0.962373		2607	1.4977		3329		-0.962373	0.988209
			3331	-0.0744489		2609	1.2749		3331		-0.0744489	0.561069						3331	-0.827862		2609	1.6309		3331		-0.827862	0.988209
			3333	-0.0289459		2611	1.3184		3333		-0.0289459	0.561069						3333	-0.955551		2611	1.7479		3333		-0.955551	0.988209
			3335	-0.066143		2613	1.3486		3335		-0.066143	0.561069						3335	-0.96194		2613	1.8619		3335		-0.96194	0.988209
			3338	-0.05184		2615	1.3598		3338		-0.05184	0.561069						3338	-0.632029		2615	1.9827		3338		-0.632029	0.988209
			3340	0.0176629		2617	1.3615		3340		0.0176629	0.561069						3340	0.479382		2617	2.1046		3340		0.479382	0.988209
			3570	-0.183383		2619	1.3637		3570		-0.183383	0.561069						3570	0.987193		2619	2.2158		3570		0.987193	0.988209
			3572	-0.17948		2621	1.3678		3572		-0.17948	0.561069						3572	0.681404		2621	2.31		3572		0.681404	0.988209
			3574	-0.253877		2623	1.374		3574		-0.253877	0.561069						3574	1.06741		2623	2.3858		3574		1.06741	0.988209
			3576	-0.0771745		2625	1.383		3576		-0.0771745	0.561069						3576	0.923025		2625	2.451		3576		0.923025	0.988209
			3578	-0.0827716		2627	1.3878		3578		-0.0827716	0.561069						3578	0.877036		2627	2.5181		3578		0.877036	0.988209
			3580	0.0183314		2629	1.377		3580		0.0183314	0.561069						3580	0.780947		2629	2.596		3580		0.780947	0.988209
			3581	-0.0103657		2631	1.352		3581		-0.0103657	0.561069						3581	0.809058		2631	2.6784		3581		0.809058	0.988209
			3583	0.0346373		2633	1.328		3583		0.0346373	0.561069						3583	0.840869		2633	2.7449		3583		0.840869	0.988209
			3585	-0.17666		2635	1.31		3585		-0.17666	0.561069						3585	0.85968		2635	2.7876		3585		0.85968	0.988209
			3587	-0.208857		2637	1.2851		3587		-0.208857	0.561069						3587	0.787891		2637	2.8133		3587		0.787891	0.988209
			3589	-0.0715539		2639	1.2456		3589		-0.0715539	0.561069						3589	0.556502		2639	2.8258		3589		0.556502	0.988209
			3591	-0.0508509		2641	1.1928		3591		-0.0508509	0.561069						3591	0.153813		2641	2.8231		3591		0.153813	0.988209
			3592	-0.188248		2643	1.134		3592		-0.188248	0.561069						3592	0.160524		2643	2.7947		3592		0.160524	0.988209
			3594	-0.095945		2645	1.0815		3594		-0.095945	0.561069						3594	0.0123346		2645	2.7305		3594		0.0123346	0.988209
			3596	-0.0224421		2647	1.0321		3596		-0.0224421	0.561069						3596	-0.124354		2647	2.6357		3596		-0.124354	0.988209
			3597	-0.0792392		2649	0.97666		3597		-0.0792392	0.561069						3597	-0.00534354		2649	2.5215		3597		-0.00534354	0.988209
			3599	-0.209436		2651	0.91443		3599		-0.209436	0.561069						3599	-0.156833		2651	2.3941		3599		-0.156833	0.988209
			3601	-0.0460333		2653	0.85148		3601		-0.0460333	0.561069						3601	-0.464122		2653	2.2533		3601		-0.464122	0.988209
			3603	-0.18783		2655	0.79352		3603		-0.18783	0.561069						3603	-0.210411		2655	2.0898		3603		-0.210411	0.988209
			3604	-0.206527		2657	0.73325		3604		-0.206527	0.561069						3604	0.0214001		2657	1.9123		3604		0.0214001	0.988209
			3606	-0.244424		2659	0.66787		3606		-0.244424	0.561069						3606	0.159711		2659	1.7333		3606		0.159711	0.988209
			3608	-0.0314215		2661	0.62206		3608		-0.0314215	0.561069						3608	-0.180678		2661	1.5345		3608		-0.180678	0.988209
			3609	-0.208419		2663	0.58899		3609		-0.208419	0.561069						3609	-0.104967		2663	1.3277		3609		-0.104967	0.988209
			3611	-0.393016		2665	0.54214		3611		-0.393016	0.561069						3611	0.138344		2665	1.1408		3611		0.138344	0.988209
			3613	-0.401513		2667	0.4964		3613		-0.401513	0.561069						3613	0.126955		2667	0.97884		3613		0.126955	0.988209
			3614	-0.34611		2669	0.46698		3614		-0.34611	0.561069						3614	-0.0657343		2669	0.8244		3614		-0.0657343	0.988209
			3616	-0.365407		2671	0.46017		3616		-0.365407	0.561069						3616	0.178777		2671	0.66586		3616		0.178777	0.988209
			3618	-0.318504		2673	0.46427		3618		-0.318504	0.561069						3618	0.0710875		2673	0.51694		3618		0.0710875	0.988209
			3619	-0.255201		2675	0.48344		3619		-0.255201	0.561069						3619	-0.0837015		2675	0.37793		3619		-0.0837015	0.988209
			3621	-0.131298		2677	0.50559		3621		-0.131298	0.561069						3621	-0.273091		2677	0.25994		3621		-0.273091	0.988209
			3623	-0.530995		2679	0.52476		3623		-0.530995	0.561069						3623	0.21482		2679	0.16803		3623		0.21482	0.988209
			3625	-0.188492		2681	0.54586		3625		-0.188492	0.561069						3625	-0.0858688		2681	0.10089		3625		-0.0858688	0.988209
			3626	-0.356489		2683	0.56641		3626		-0.356489	0.561069						3626	-0.0374579		2683	0.055334		3626		-0.0374579	0.988209
			3628	-0.272286		2685	0.58038		3628		-0.272286	0.561069						3628	0.0322531		2685	0.038264		3628		0.0322531	0.988209
			3630	-0.430583		2687	0.59197		3630		-0.430583	0.561069						3630	0.261664		2687	0.045135		3630		0.261664	0.988209
			3631	-0.16218		2689	0.62654		3631		-0.16218	0.561069						3631	-0.236825		2689	0.049076		3631		-0.236825	0.988209
			3633	-0.240677		2691	0.66011		3633		-0.240677	0.561069						3633	-0.0597142		2691	0.07408		3633		-0.0597142	0.988209
			3635	-0.620474		2693	0.68289		3635		-0.620474	0.561069						3635	0.537297		2693	0.11412		3635		0.537297	0.988209
			3636	-0.284571		2695	0.70913		3636		-0.284571	0.561069						3636	0.0590077		2695	0.13918		3636		0.0590077	0.988209
			3638	-0.478368		2697	0.74049		3638		-0.478368	0.561069						3638	-0.0480814		2697	0.13424		3638		-0.0480814	0.988209
			3640	-0.481765		2699	0.76174		3640		-0.481765	0.561069						3640	-0.18367		2699	0.1322		3640		-0.18367	0.988209
			3642	-0.590563		2701	0.75767		3642		-0.590563	0.561069						3642	-0.0343595		2701	0.16593		3642		-0.0343595	0.988209
			3643	-0.41486		2703	0.75913		3643		-0.41486	0.561069						3643	-0.217649		2703	0.20267		3643		-0.217649	0.988209
			3645	-0.507857		2705	0.76952		3645		-0.507857	0.561069						3645	-0.276838		2705	0.23987		3645		-0.276838	0.988209
			3647	-0.633454		2707	0.78717		3647		-0.633454	0.561069						3647	-0.207327		2707	0.2854		3647		-0.207327	0.988209
			3648	-0.341251		2709	0.81042		3648		-0.341251	0.561069						3648	-0.660816		2709	0.34715		3648		-0.660816	0.988209
			3650	-0.350348		2711	0.85072		3650		-0.350348	0.561069						3650	-0.886905		2711	0.42711		3650		-0.886905	0.988209
			3652	-0.530445		2713	0.89874		3652		-0.530445	0.561069						3652	-0.730394		2713	0.50602		3652		-0.730394	0.988209
			3653	-0.395842		2715	0.95092		3653		-0.395842	0.561069						3653	-0.760783		2715	0.58574		3653		-0.760783	0.988209
			3655	-0.658639		2717	1.0065		3655		-0.658639	0.561069						3655	-0.343872		2717	0.66145		3655		-0.343872	0.988209
			3657	-0.423436		2719	1.0367		3657		-0.423436	0.561069						3657	-0.552861		2719	0.7402		3657		-0.552861	0.988209
			3658	-0.794033		2721	1.0654		3658		-0.794033	0.561069						3658	-0.15645		2721	0.79335		3658		-0.15645	0.988209
			3660	-0.48793		2723	1.1094		3660		-0.48793	0.561069						3660	-0.632539		2723	0.81845		3660		-0.632539	0.988209
			3662	-0.699827		2725	1.1617		3662		-0.699827	0.561069						3662	-0.511428		2725	0.84167		3662		-0.511428	0.988209
			3664	-0.292324		2727	1.1932		3664		-0.292324	0.561069						3664	-1.10542		2727	0.89151		3664		-1.10542	0.988209
			3665	-0.937121		2729	1.2252		3665		-0.937121	0.561069						3665	-0.239807		2729	0.93078		3665		-0.239807	0.988209
			3667	-0.773118		2731	1.2777		3667		-0.773118	0.561069						3667	-0.631596		2731	0.93617		3667		-0.631596	0.988209
			3669	-0.592115		2733	1.3303		3669		-0.592115	0.561069						3669	-1.00658		2733	0.94395		3669		-1.00658	0.988209
			3670	-0.647712		2735	1.3623		3670		-0.647712	0.561069						3670	-0.731774		2735	0.95914		3670		-0.731774	0.988209
			3672	-0.929809		2737	1.3856		3672		-0.929809	0.561069						3672	-0.522663		2737	0.96205		3672		-0.522663	0.988209
			3674	-0.790507		2739	1.412		3674		-0.790507	0.561069						3674	-0.489452		2739	0.93299		3674		-0.489452	0.988209
			3675	-0.995004		2741	1.3991		3675		-0.995004	0.561069						3675	-0.370441		2741	0.89936		3675		-0.370441	0.988209
			3677	-0.656901		2743	1.3736		3677		-0.656901	0.561069						3677	-0.60983		2743	0.87228		3677		-0.60983	0.988209
			3679	-0.743298		2745	1.3439		3679		-0.743298	0.561069						3679	-0.472719		2745	0.83939		3679		-0.472719	0.988209
			3680	-0.723095		2747	1.3184		3680		-0.723095	0.561069						3680	-0.588308		2747	0.78835		3680		-0.588308	0.988209
			3682	-0.872592		2749	1.3069		3682		-0.872592	0.561069						3682	-0.443997		2749	0.73804		3682		-0.443997	0.988209
			3684	-0.712789		2751	1.2958		3684		-0.712789	0.561069						3684	-0.603786		2751	0.69423		3684		-0.603786	0.988209
			3686	-0.878386		2753	1.2779		3686		-0.878386	0.561069						3686	-0.579376		2753	0.66178		3686		-0.579376	0.988209
			3687	-0.804583		2755	1.2654		3687		-0.804583	0.561069						3687	-0.637865		2755	0.62494		3687		-0.637865	0.988209
			3689	-0.76068		2757	1.279		3689		-0.76068	0.561069						3689	-0.708354		2757	0.56674		3689		-0.708354	0.988209
			3691	-0.758177		2759	1.289		3691		-0.758177	0.561069						3691	-0.563143		2759	0.52475		3691		-0.563143	0.988209
			3692	-0.875774		2761	1.279		3692		-0.875774	0.561069						3692	-0.529832		2761	0.50482		3692		-0.529832	0.988209
			3694	-0.937471		2763	1.2625		3694		-0.937471	0.561069						3694	-0.417121		2763	0.47521		3694		-0.417121	0.988209
			3696	-0.907868		2765	1.2436		3696		-0.907868	0.561069						3696	-0.23201		2765	0.43148		3696		-0.23201	0.988209
			3697	-0.741665		2767	1.2232		3697		-0.741665	0.561069						3697	-0.674599		2767	0.37956		3697		-0.674599	0.988209
			3699	-0.620462		2769	1.1966		3699		-0.620462	0.561069						3699	-0.845988		2769	0.33046		3699		-0.845988	0.988209
			3701	-1.00796		2771	1.1853		3701		-1.00796	0.561069						3701	-0.521877		2771	0.25832		3701		-0.521877	0.988209
			3702	-0.929356		2773	1.1883		3702		-0.929356	0.561069						3702	-0.585266		2773	0.17451		3702		-0.585266	0.988209
			3704	-0.733053		2775	1.1992		3704		-0.733053	0.561069						3704	-0.796555		2775	0.084063		3704		-0.796555	0.988209
			3706	-0.771751		2777	1.2118		3706		-0.771751	0.561069						3706	-0.511244		2777	-0.007976		3706		-0.511244	0.988209
			3708	-0.542548		2779	1.2075		3708		-0.542548	0.561069						3708	-0.729934		2779	-0.083901		3708		-0.729934	0.988209
			3709	-0.505445		2781	1.193		3709		-0.505445	0.561069						3709	-0.511823		2781	-0.13921		3709		-0.511823	0.988209
			3711	-0.743642		2783	1.1673		3711		-0.743642	0.561069						3711	-0.324112		2783	-0.17285		3711		-0.324112	0.988209
			3713	-0.787839		2785	1.1294		3713		-0.787839	0.561069						3713	-0.299401		2785	-0.18378		3713		-0.299401	0.988209
			3714	-0.648036		2787	1.0648		3714		-0.648036	0.561069						3714	-0.46629		2787	-0.1702		3714		-0.46629	0.988209
			3716	-0.423233		2789	1.0161		3716		-0.423233	0.561069						3716	-0.644579		2789	-0.17095		3716		-0.644579	0.988209
			3718	-0.52143		2791	0.99067		3718		-0.52143	0.561069						3718	-0.334368		2791	-0.19013		3718		-0.334368	0.988209
			3719	-0.792127		2793	0.97855		3719		-0.792127	0.561069						3719	-0.420757		2793	-0.21355		3719		-0.420757	0.988209
			3721	-0.712924		2795	0.95991		3721		-0.712924	0.561069						3721	-0.441246		2795	-0.20758		3721		-0.441246	0.988209
			3723	-0.688621		2797	0.94759		3723		-0.688621	0.561069						3723	-0.375035		2797	-0.18358		3723		-0.375035	0.988209
			3724	-0.753718		2799	0.94274		3724		-0.753718	0.561069						3724	-0.348024		2799	-0.14212		3724		-0.348024	0.988209
			3726	-0.568015		2801	0.93366		3726		-0.568015	0.561069						3726	-0.291113		2801	-0.072396		3726		-0.291113	0.988209
			3728	-0.748212		2803	0.93257		3728		-0.748212	0.561069						3728	-0.387202		2803	-0.0047015		3728		-0.387202	0.988209
			3730	-0.563609		2805	0.92951		3730		-0.563609	0.561069						3730	-0.536492		2805	0.073604		3730		-0.536492	0.988209
			3731	-0.583706		2807	0.91454		3731		-0.583706	0.561069						3731	-0.801381		2807	0.17516		3731		-0.801381	0.988209
			3733	-0.578403		2809	0.92745		3733		-0.578403	0.561069						3733	-0.62917		2809	0.25459		3733		-0.62917	0.988209
			3735	-0.4495		2811	0.94921		3735		-0.4495	0.561069						3735	-0.998259		2811	0.32453		3735		-0.998259	0.988209
			3736	-0.663897		2813	0.97025		3736		-0.663897	0.561069						3736	-0.594948		2813	0.39301		3736		-0.594948	0.988209
			3738	-0.563895		2815	0.98099		3738		-0.563895	0.561069						3738	-0.568337		2815	0.46806		3738		-0.568337	0.988209
			3740	-0.584892		2817	1.0083		3740		-0.584892	0.561069						3740	-0.632926		2817	0.53538		3740		-0.632926	0.988209
			3741	-0.554989		2819	1.0235		3741		-0.554989	0.561069						3741	-0.621615		2819	0.62105		3741		-0.621615	0.988209
			3743	-0.339786		2821	1.032		3743		-0.339786	0.561069						3743	-0.562504		2821	0.7214		3743		-0.562504	0.988209
			3745	-0.463583		2823	1.039		3745		-0.463583	0.561069						3745	-0.357693		2823	0.83278		3745		-0.357693	0.988209
			3747	-0.52978		2825	1.0663		3747		-0.52978	0.561069						3747	-0.233782		2825	0.92695		3747		-0.233782	0.988209
			3748	-0.534077		2827	1.0949		3748		-0.534077	0.561069						3748	-0.527771		2827	1.0101		3748		-0.527771	0.988209
			3750	-0.721674		2829	1.125		3750		-0.721674	0.561069						3750	-0.53506		2829	1.0687		3750		-0.53506	0.988209
			3752	-0.484271		2831	1.1763		3752		-0.484271	0.561069						3752	-0.99645		2831	1.0832		3752		-0.99645	0.988209
			3753	-0.234668		2833	1.1935		3753		-0.234668	0.561069						3753	-1.01344		2833	1.0951		3753		-1.01344	0.988209
			3755	-0.436065		2835	1.2033		3755		-0.436065	0.561069						3755	-0.742828		2835	1.0776		3755		-0.742828	0.988209
			3757	-0.501162		2837	1.2195		3757		-0.501162	0.561069						3757	-0.246717		2837	1.0253		3757		-0.246717	0.988209
			3758	-0.736159		2839	1.2094		3758		-0.736159	0.561069						3758	-0.00640586		2839	0.97355		3758		-0.00640586	0.988209
			3760	-0.817656		2841	1.1897		3760		-0.817656	0.561069						3760	0.0182051		2841	0.89868		3760		0.0182051	0.988209
			3762	-0.752453		2843	1.1624		3762		-0.752453	0.561069						3762	-0.012284		2843	0.80799		3762		-0.012284	0.988209
			3765	-0.90895		2845	1.1297		3765		-0.90895	0.561069						3765	0.251727		2845	0.70879		3765		0.251727	0.988209
			3767	-0.989547		2847	1.1062		3767		-0.989547	0.561069						3767	0.393338		2847	0.58264		3767		0.393338	0.988209
			3770	-0.799744		2849	1.0722		3770		-0.799744	0.561069						3770	0.166649		2849	0.45777		3770		0.166649	0.988209
			3773	-0.661941		2851	1.0281		3773		-0.661941	0.561069						3773	0.18906		2851	0.32754		3773		0.18906	0.988209
			3775	-0.677738		2853	0.97415		3775		-0.677738	0.561069						3775	-0.0696294		2853	0.18527		3775		-0.0696294	0.988209
			3778	-0.832636		2855	0.88525		3778		-0.832636	0.561069						3778	-0.00221847		2855	0.076931		3778		-0.00221847	0.988209
			3780	-1.04063		2857	0.81068		3780		-1.04063	0.561069						3780	-0.216608		2857	-0.061608		3780		-0.216608	0.988209
			3783	-0.73503		2859	0.74106		3783		-0.73503	0.561069						3783	-0.475197		2859	-0.20168		3783		-0.475197	0.988209
			3786	-0.681827		2861	0.6641		3786		-0.681827	0.561069						3786	-0.677886		2861	-0.31776		3786		-0.677886	0.988209
			3788	-0.498324		2863	0.60568		3788		-0.498324	0.561069						3788	-0.781575		2863	-0.42848		3788		-0.781575	0.988209
			3791	-0.652121		2865	0.54957		3791		-0.652121	0.561069						3791	-0.827064		2865	-0.51495		3791		-0.827064	0.988209
			3794	-0.631618		2867	0.48974		3794		-0.631618	0.561069						3794	-0.804553		2867	-0.5781		3794		-0.804553	0.988209
			3796	-0.726115		2869	0.43639		3796		-0.726115	0.561069						3796	-0.760842		2869	-0.63777		3796		-0.760842	0.988209
			3799	-0.764412		2871	0.39744		3799		-0.764412	0.561069						3799	-0.562531		2871	-0.68318		3799		-0.562531	0.988209
			3802	-0.885309		2873	0.37928		3802		-0.885309	0.561069						3802	-0.47322		2873	-0.72552		3802		-0.47322	0.988209
			3804	-0.816706		2875	0.38184		3804		-0.816706	0.561069						3804	-0.460709		2875	-0.7701		3804		-0.460709	0.988209
			3807	-0.782003		2877	0.37283		3807		-0.782003	0.561069						3807	-0.567998		2877	-0.78435		3807		-0.567998	0.988209
			3810	-0.9619		2879	0.37961		3810		-0.9619	0.561069						3810	-0.253387		2879	-0.80416		3810		-0.253387	0.988209
			3812	-0.708397		2881	0.40063		3812		-0.708397	0.561069						3812	-0.318476		2881	-0.82108		3812		-0.318476	0.988209
			3815	-0.629794		2883	0.43436		3815		-0.629794	0.561069						3815	-0.219666		2883	-0.82665		3815		-0.219666	0.988209
			3817	-0.626591		2885	0.47427		3817		-0.626591	0.561069						3817	-0.109855		2885	-0.84408		3817		-0.109855	0.988209
			3820	-0.754188		2887	0.50019		3820		-0.754188	0.561069						3820	-0.263444		2887	-0.82549		3820		-0.263444	0.988209
			3823	-0.565685		2889	0.51175		3823		-0.565685	0.561069						3823	-0.236133		2889	-0.78487		3823		-0.236133	0.988209
			3825	-0.710782		2891	0.50862		3825		-0.710782	0.561069						3825	-0.432422		2891	-0.73621		3825		-0.432422	0.988209
			3828	-0.76478		2893	0.50313		3828		-0.76478	0.561069						3828	-0.334611		2893	-0.66445		3828		-0.334611	0.988209
			3831	-0.770877		2895	0.50874		3831		-0.770877	0.561069						3831	-0.3642		2895	-0.60028		3831		-0.3642	0.988209
			3833	-0.900674		2897	0.51971		3833		-0.900674	0.561069						3833	-0.211589		2897	-0.53628		3833		-0.211589	0.988209
			3836	-0.560371		2899	0.52851		3836		-0.560371	0.561069						3836	-0.516778		2899	-0.46237		3836		-0.516778	0.988209
			3839	-0.662368		2901	0.53441		3839		-0.662368	0.561069						3839	-0.313167		2901	-0.38092		3839		-0.313167	0.988209
			3841	-0.663965		2903	0.53301		3841		-0.663965	0.561069						3841	-0.386356		2903	-0.29416		3841		-0.386356	0.988209
			3844	-0.775462		2905	0.52266		3844		-0.775462	0.561069						3844	-0.153745		2905	-0.20644		3844		-0.153745	0.988209
			3847	-0.759159		2907	0.50617		3847		-0.759159	0.561069						3847	-0.126234		2907	-0.1199		3847		-0.126234	0.988209
			3849	-0.826856		2909	0.49072		3849		-0.826856	0.561069						3849	-0.104424		2909	-0.045369		3849		-0.104424	0.988209
			3852	-0.830853		2911	0.46945		3852		-0.830853	0.561069						3852	-0.171313		2911	0.024059		3852		-0.171313	0.988209
			3854	-0.93165		2913	0.43552		3854		-0.93165	0.561069						3854	-0.198102		2913	0.095301		3854		-0.198102	0.988209
			3857	-0.781147		2915	0.44502		3857		-0.781147	0.561069						3857	-0.376091		2915	0.11047		3857		-0.376091	0.988209
			3860	-0.678944		2917	0.42517		3860		-0.678944	0.561069						3860	-0.60718		2917	0.14723		3860		-0.60718	0.988209
			3862	-0.867441		2919	0.40143		3862		-0.867441	0.561069						3862	-0.366369		2919	0.1776		3862		-0.366369	0.988209
			3865	-0.701538		2921	0.39925		3865		-0.701538	0.561069						3865	-0.470358		2921	0.17359		3865		-0.470358	0.988209
			3868	-0.768835		2923	0.40683		3868		-0.768835	0.561069						3868	-0.367347		2923	0.1402		3868		-0.367347	0.988209
			3870	-0.585532		2925	0.39685		3870		-0.585532	0.561069						3870	-0.306436		2925	0.11773		3870		-0.306436	0.988209
			3873	-0.668829		2927	0.38236		3873		-0.668829	0.561069						3873	-0.304525		2927	0.094983		3873		-0.304525	0.988209
			3876	-0.733126		2929	0.37638		3876		-0.733126	0.561069						3876	-0.274714		2929	0.060778		3876		-0.274714	0.988209
			3878	-0.718124		2931	0.35851		3878		-0.718124	0.561069						3878	-0.292803		2931	0.033855		3878		-0.292803	0.988209
			3881	-0.526121		2933	0.34819		3881		-0.526121	0.561069						3881	-0.618192		2933	-0.01091		3881		-0.618192	0.988209
			3884	-0.606018		2935	0.34783		3884		-0.606018	0.561069						3884	-0.390482		2935	-0.068864		3884		-0.390482	0.988209
			3886	-0.606815		2937	0.35427		3886		-0.606815	0.561069						3886	-0.557971		2937	-0.13588		3886		-0.557971	0.988209
			3889	-0.628012		2939	0.35517		3889		-0.628012	0.561069						3889	-0.36206		2939	-0.19885		3889		-0.36206	0.988209
			3891	-0.836909		2941	0.3668		3891		-0.836909	0.561069						3891	-0.0517488		2941	-0.26795		3891		-0.0517488	0.988209
			3894	-0.863006		2943	0.37268		3894		-0.863006	0.561069						3894	0.00106214		2943	-0.32988		3894		0.00106214	0.988209
			3897	-0.566603		2945	0.36171		3897		-0.566603	0.561069						3897	-0.474527		2945	-0.36074		3897		-0.474527	0.988209
			3899	-0.7717		2947	0.38101		3899		-0.7717	0.561069						3899	-0.245616		2947	-0.41752		3899		-0.245616	0.988209
			3902	-0.730997		2949	0.40452		3902		-0.730997	0.561069						3902	-0.276905		2949	-0.4681		3902		-0.276905	0.988209
			3905	-0.800994		2951	0.42985		3905		-0.800994	0.561069						3905	-0.0407942		2951	-0.49516		3905		-0.0407942	0.988209
			3907	-0.493991		2953	0.44242		3907		-0.493991	0.561069						3907	-0.219283		2953	-0.49695		3907		-0.219283	0.988209
			3910	-0.659488		2955	0.46662		3910		-0.659488	0.561069						3910	0.250728		2955	-0.49887		3910		0.250728	0.988209
			3913	-0.593385		2957	0.50254		3913		-0.593385	0.561069						3913	0.185239		2957	-0.50419		3913		0.185239	0.988209
			3915	-0.548782		2959	0.54152		3915		-0.548782	0.561069						3915	0.41565		2959	-0.50309		3915		0.41565	0.988209
			3918	-0.495679		2961	0.57125		3918		-0.495679	0.561069						3918	0.61526		2961	-0.49137		3918		0.61526	0.988209
			3921	-0.315776		2963	0.59984		3921		-0.315776	0.561069						3921	0.936871		2963	-0.47241		3921		0.936871	0.988209
			3923	-0.132773		2965	0.62188		3923		-0.132773	0.561069						3923	0.518082		2965	-0.43994		3923		0.518082	0.988209
			3926	-0.20887		2967	0.64968		3926		-0.20887	0.561069						3926	0.234493		2967	-0.41143		3926		0.234493	0.988209
			3928	-0.178768		2969	0.701		3928		-0.178768	0.561069						3928	-0.155096		2969	-0.4106		3928		-0.155096	0.988209
			3931	-0.162165		2971	0.72985		3931		-0.162165	0.561069						3931	0.00411506		2971	-0.39634		3931		0.00411506	0.988209
			3934	-0.0417616		2973	0.75453		3934		-0.0417616	0.561069						3934	-0.082474		2973	-0.39554		3934		-0.082474	0.988209
			3936	-0.0503587		2975	0.75619		3936		-0.0503587	0.561069						3936	0.0920369		2975	-0.38072		3936		0.0920369	0.988209
			3939	-5.57489e-05		2977	0.7525		3939		-5.57489e-05	0.561069						3939	-0.131252		2977	-0.36788		3939		-0.131252	0.988209
			3942	-0.558553		2979	0.76138		3942		-0.558553	0.561069						3942	0.485059		2979	-0.36364		3942		0.485059	0.988209
			3944	-0.53005		2981	0.75892		3944		-0.53005	0.561069						3944	0.30727		2981	-0.34507		3944		0.30727	0.988209
			3947	-0.507447		2983	0.75477		3947		-0.507447	0.561069						3947	0.366481		2983	-0.32492		3947		0.366481	0.988209
			3950	-0.219944		2985	0.74669		3950		-0.219944	0.561069						3950	0.0260915		2985	-0.30104		3950		0.0260915	0.988209
			3952	-0.054541		2987	0.73289		3952		-0.054541	0.561069						3952	-0.0687976		2987	-0.26406		3952		-0.0687976	0.988209
			3955	-0.254938		2989	0.71745		3955		-0.254938	0.561069						3955	0.439413		2989	-0.22684		3955		0.439413	0.988209
			3958	-0.374835		2991	0.71282		3958		-0.374835	0.561069						3958	0.410124		2991	-0.20842		3958		0.410124	0.988209
			3960	-0.117232		2993	0.70144		3960		-0.117232	0.561069						3960	0.440035		2993	-0.14753		3960		0.440035	0.988209
			3963	-0.284729		2995	0.68409		3963		-0.284729	0.561069						3963	0.638546		2995	-0.078546		3963		0.638546	0.988209
			3966	-0.243826		2997	0.66907		3966		-0.243826	0.561069						3966	0.541657		2997	-0.010847		3966		0.541657	0.988209
			3968	0.157377		2999	0.64026		3968		0.157377	0.561069						3968	0.098668		2999	0.082368		3968		0.098668	0.988209
			3971	-0.0977204		3001	0.61527		3971		-0.0977204	0.561069						3971	0.445679		3001	0.19109		3971		0.445679	0.988209
			3973	-0.205917		3003	0.5982		3973		-0.205917	0.561069						3973	0.46119		3003	0.30189		3973		0.46119	0.988209
			3976	-0.117214		3005	0.60949		3976		-0.117214	0.561069						3976	-0.122299		3005	0.38021		3976		-0.122299	0.988209
			3979	-0.327912		3007	0.61739		3979		-0.327912	0.561069						3979	-0.312288		3007	0.46879		3979		-0.312288	0.988209
			3981	-0.231109		3009	0.61426		3981		-0.231109	0.561069						3981	-0.619277		3009	0.56498		3981		-0.619277	0.988209
			3984	-0.324206		3011	0.61801		3984		-0.324206	0.561069						3984	-0.805766		3011	0.63974		3984		-0.805766	0.988209
			3987	-0.235803		3013	0.6251		3987		-0.235803	0.561069						3987	-1.01356		3013	0.71128		3987		-1.01356	0.988209
			3989	-0.0503997		3015	0.62218		3989		-0.0503997	0.561069						3989	-1.31004		3015	0.80344		3989		-1.31004	0.988209
			3992	-0.230997		3017	0.62651		3992		-0.230997	0.561069						3992	-1.17353		3017	0.88891		3992		-1.17353	0.988209
			3995	-0.0824938		3019	0.63568		3995		-0.0824938	0.561069						3995	-1.19592		3019	0.97456		3995		-1.19592	0.988209
			3997	0.0767091		3021	0.64926		3997		0.0767091	0.561069						3997	-1.10721		3021	1.0654		3997		-1.10721	0.988209
			4000	0.156712		3023	0.66267		4000		0.156712	0.561069						4000	-1.2732		3023	1.121		4000		-1.2732	0.988209
			4003	0.193515		3025	0.68632		4003		0.193515	0.561069						4003	-1.13029		3025	1.1605		4003		-1.13029	0.988209
			4005	0.465918		3027	0.70099		4005		0.465918	0.561069						4005	-1.32288		3027	1.2128		4005		-1.32288	0.988209
			4008	0.450521		3029	0.71406		4008		0.450521	0.561069						4008	-1.08017		3029	1.2732		4008		-1.08017	0.988209
			4010	0.408824		3031	0.74308		4010		0.408824	0.561069						4010	-1.15586		3031	1.3219		4010		-1.15586	0.988209
			4013	0.505327		3033	0.77949		4013		0.505327	0.561069						4013	-1.29245		3033	1.3882		4013		-1.29245	0.988209
			4016	0.44773		3035	0.83201		4016		0.44773	0.561069						4016	-1.28184		3035	1.4732		4016		-1.28184	0.988209
			4018	0.152333		3037	0.88439		4018		0.152333	0.561069						4018	-1.07222		3037	1.566		4018		-1.07222	0.988209
			4021	0.0756356		3039	0.94263		4021		0.0756356	0.561069						4021	-0.882314		3039	1.664		4021		-0.882314	0.988209
			4024	0.00543857		3041	1.0082		4024		0.00543857	0.561069						4024	-0.864603		3041	1.7579		4024		-0.864603	0.988209
			4026	-0.193558		3043	1.0901		4026		-0.193558	0.561069						4026	-0.587292		3043	1.8127		4026		-0.587292	0.988209
			4029	-0.157756		3045	1.1681		4029		-0.157756	0.561069						4029	-0.744381		3045	1.8512		4029		-0.744381	0.988209
			4032	-0.234553		3047	1.228		4032		-0.234553	0.561069						4032	-0.77867		3047	1.8753		4032		-0.77867	0.988209
			4035	-0.22915		3049	1.2807		4035		-0.22915	0.561069						4035	-0.643359		3049	1.8829		4035		-0.643359	0.988209
			4038	-0.359247		3051	1.3191		4038		-0.359247	0.561069						4038	-0.731448		3051	1.8814		4038		-0.731448	0.988209
			4041	-0.321544		3053	1.3455		4041		-0.321544	0.561069						4041	-0.715937		3053	1.8736		4041		-0.715937	0.988209
			4044	-0.317041		3055	1.3735		4044		-0.317041	0.561069						4044	-0.921826		3055	1.852		4044		-0.921826	0.988209
			4047	-0.468838		3057	1.4049		4047		-0.468838	0.561069						4047	-0.816415		3057	1.8174		4047		-0.816415	0.988209
			4050	-0.239635		3059	1.4412		4050		-0.239635	0.561069						4050	-1.0333		3059	1.7705		4050		-1.0333	0.988209
			4053	-0.671432		3061	1.4716		4053		-0.671432	0.561069						4053	-0.531293		3061	1.7065		4053		-0.531293	0.988209
			4056	-0.485129		3063	1.4979		4056		-0.485129	0.561069						4056	-0.875482		3063	1.6085		4056		-0.875482	0.988209
			4059	-0.647926		3065	1.5029		4059		-0.647926	0.561069						4059	-0.697672		3065	1.4825		4059		-0.697672	0.988209
			4062	-0.484623		3067	1.5057		4062		-0.484623	0.561069						4062	-0.765561		3067	1.3394		4062		-0.765561	0.988209
			4065	-0.57692		3069	1.4981		4065		-0.57692	0.561069						4065	-0.77535		3069	1.1775		4065		-0.77535	0.988209
			4068	-0.376317		3071	1.478		4068		-0.376317	0.561069						4068	-1.09784		3071	1.0065		4068		-1.09784	0.988209
			4071	-0.257714		3073	1.4522		4071		-0.257714	0.561069						4071	-1.16323		3073	0.83937		4071		-1.16323	0.988209
			4074	-0.379911		3075	1.4511		4074		-0.379911	0.561069						4074	-1.19082		3075	0.64319		4074		-1.19082	0.988209
			4077	-0.250308		3077	1.4413		4077		-0.250308	0.561069						4077	-1.17641		3077	0.454		4077		-1.17641	0.988209
			4080	-0.453005		3079	1.4257		4080		-0.453005	0.561069						4080	-0.930895		3079	0.26902		4080		-0.930895	0.988209
			4083	-0.471902		3081	1.4051		4083		-0.471902	0.561069						4083	-0.881284		3081	0.086852		4083		-0.881284	0.988209
			4086	-0.2631		3083	1.3847		4086		-0.2631	0.561069						4086	-1.08057		3083	-0.094331		4086		-1.08057	0.988209
[truncated: 3,977 more rows]

## Sheet: Table 1
	CT	DBD	inc./coh.	LOI	log (Zr/K)	MGS	EM 1	EM 3
DBD	0.61
inc./coh.	-0.65	-0.8
[truncated: 6 more rows]

[truncated: 5 more sheets: Table 2, Supplementary Fig. 3, Supplementary Fig. 4, Supplementary Fig. 5, Supplementary Fig. 6]
